# Supplementary material for: SMMDB: a web-accessible database for small molecule modulators and their targets involved in neurological diseases
Source: Database (Oxford). 2018 Sep 13;2018:bay082. doi: 10.1093/database/bay082 (PMC6146116; doi:10.1093/database/bay082)
Supplement: Supplementary Data [file bay082_supp.zip]

Archive with 2 entries (2 files):
- Supplementary file S1.pdf
- Supplementary file S2.xlsx
