# Supplementary material for: SMMDB: a web-accessible database for small molecule modulators and their targets involved in neurological diseases
Source: Database (Oxford). 2018 Sep 13;2018:bay082. doi: 10.1093/database/bay082 (PMC6146116; doi:10.1093/database/bay082)
Supplement: Supplementary Data [file bay082_supp.zip › Supplementary file S2.xlsx]

## Sheet: ALS
Database ID	Drug Name	Drug Synonyms	Status	Disease Name	Pubmed ID	Pubchem Compound ID	Drug Target Name	Pathway in which Target is involved	Uniprot ID of Target	UNIGENE	Gene Name	Gene Synonyms	NCBI GENE ID	Mode of Action	Clinical Trials database
1	Compound_23	Not Available	Under Investigation	Amyotrophic Lateral Sclerosis (ALS)	22922411	Not Available	Ephrin type-A receptor 4	Axon guidance	P54764	371218	EPHA4	EPHA4, HEK8, SEK, TYRO1	2043	Inhibitor	Not Available
1175	Deferiprone	Ferriprox; CP20; APO-66; Deferum; CGP-37391	Phase II/III	Amyotrophic Lateral Sclerosis (ALS)	29287521	2972	UDP-glucuronosyltransferase 1-6	Pentose and glucuronate interconversions	P19224	554822	UGT1A6	UGT1A6, GNT1, HLUGP, HLUGP1, UDPGT, UDPGT_1-6, UGT1, UGT1A6S, UGT1F	54578	Substrate	NCT03293069
1177	Triheptanoin	Trienanthoin; Trioenanthoin; Triheptylin; Triheptanoic glyceride	Phase I/II	Amyotrophic Lateral Sclerosis (ALS)	27564703	69286	Brain Energy metabolism	Not Available	Not Available	Not Available	Not Available	Not Available	Not Available	Not Available	NCT03506425
1178	RNS60	NA	Phase II	Amyotrophic Lateral Sclerosis (ALS)	29495962	Not Available	Not Available	Not Available	Not Available	Not Available	Not Available	Not Available	Not Available	Not Available	NCT02988297
3	052C9	AC1LEPV7; HE190469; ST024603; AKOS030553058	Under Investigation	Amyotrophic Lateral Sclerosis (ALS)	18627324	716049	Nuclear factor erythroid 2-related factor 2	Protein processing in endoplasmic reticulum	Q16236	744006	NFE2L2	NFE2L2, HEBP1, NRF2	4780	Activator	Not Available
11	14-25772747	Not Available	Under Investigation	Amyotrophic Lateral Sclerosis (ALS)	25772747	Not Available	Superoxide Dismutase 1	Peroxisome	P00441	443914	SOD1	SOD1, ALS, ALS1, HEL-S-44, IPOA, SOD, hSod1, homodimer	6647	Inhibitor	Not Available
45	AGS-499	Not Available	Under Investigation	Amyotrophic Lateral Sclerosis (ALS)	22351600	Not Available	Telomerase	Telomere Extension By Telomerase	O14746	492203	TERT	TERT, CMM9, DKCA2, DKCB4, EST2, PFBMFT1, TCS1, TP2, TRT, hEST2, hTRT	7015	Activator	Not Available
77	AR-A014418	GSK-3 inhibitor VIII	Under Investigation	Amyotrophic Lateral Sclerosis (ALS)	17433298	448014	Glycogen synthase kinase-3 beta	Dopaminergic synapse	P49841	445733	GSK3B	NA	2932	Inhibitor	Not Available
82	Arimoclomol	API0007198	Phase II/III	Amyotrophic Lateral Sclerosis (ALS)	23978556	9568077	Superoxide Dismutase 1	Peroxisome	P00441	443914	SOD1	SOD1, ALS, ALS1, HEL-S-44, IPOA, SOD, hSod1, homodimer	6647	Inhibitor	NCT00706147
153	Bromocriptine	Bromoergocriptine; Bromocriptina; Parlodel; Ergoset; Apo-Bromocriptine	Under Investigation	Amyotrophic Lateral Sclerosis (ALS)	21867702	31101	D(2) dopamine receptor	Neuroactive ligand-receptor interaction	P14416	73893	DRD2	DRD2, D2DR, D2R	1813	Agonist	Not Available
172	Calpastatin	DNC000381	Under Investigation	Amyotrophic Lateral Sclerosis (ALS)	26756888	56603756	Nuclear factor erythroid 2-related factor 2	Protein processing in endoplasmic reticulum	Q16236	744006	NFE2L2	NFE2L2, HEBP1, NRF2	4780	Activator	Not Available
195	CDDO-EA	2-cyano-3,12-dioxoolean-1,9-dien-28-oic acid-ethylamide; CS-3079	Under Investigation	Amyotrophic Lateral Sclerosis (ALS)	21457778	44159258	Nuclear factor erythroid 2-related factor 2	Protein processing in endoplasmic reticulum	Q16236	744006	NFE2L2	NFE2L2, HEBP1, NRF2	4780	Activator	Not Available
196	CDDO-TFEA	CDDO-trifluoroethylamide	Under Investigation	Amyotrophic Lateral Sclerosis (ALS)	21457778	Not Available	Nuclear factor erythroid 2-related factor 2	Protein processing in endoplasmic reticulum	Q16236	744006	NFE2L2	NFE2L2, HEBP1, NRF2	4780	Activator	Not Available
198	Ceftriaxone	Biotrakson; Rocephin; Longacef; Rophex; Rocephalin	Clinical Trail Completed	Amyotrophic Lateral Sclerosis (ALS)	25297012	5479530	Glutamine synthetase	GABAergic synapse	P15104	132016	GLUL	GLUL, GLNS, GS, PIG43, PIG59	2752	Inducer	NCT00349622
203	CHD_10	Not Available	Under Investigation	Amyotrophic Lateral Sclerosis (ALS)	22189273	Not Available	Superoxide Dismutase 1	Peroxisome	P00441	443914	SOD1	SOD1, ALS, ALS1, HEL-S-44, IPOA, SOD, hSod1, homodimer	6647	Inhibitor	Not Available
204	CHD_11	Not Available	Under Investigation	Amyotrophic Lateral Sclerosis (ALS)	22189273	Not Available	Superoxide Dismutase 1	Peroxisome	P00441	443914	SOD1	SOD1, ALS, ALS1, HEL-S-44, IPOA, SOD, hSod1, homodimer	6647	Inhibitor	Not Available
205	CHD_12	Not Available	Under Investigation	Amyotrophic Lateral Sclerosis (ALS)	22189273	Not Available	Superoxide Dismutase 1	Peroxisome	P00441	443914	SOD1	SOD1, ALS, ALS1, HEL-S-44, IPOA, SOD, hSod1, homodimer	6647	Inhibitor	Not Available
206	CHD_13	Not Available	Under Investigation	Amyotrophic Lateral Sclerosis (ALS)	22189273	Not Available	Superoxide Dismutase 1	Peroxisome	P00441	443914	SOD1	SOD1, ALS, ALS1, HEL-S-44, IPOA, SOD, hSod1, homodimer	6647	Inhibitor	Not Available
207	CHD_14	Not Available	Under Investigation	Amyotrophic Lateral Sclerosis (ALS)	22189273	Not Available	Superoxide Dismutase 1	Peroxisome	P00441	443914	SOD1	SOD1, ALS, ALS1, HEL-S-44, IPOA, SOD, hSod1, homodimer	6647	Inhibitor	Not Available
208	CHD_15	Not Available	Under Investigation	Amyotrophic Lateral Sclerosis (ALS)	22189273	Not Available	Superoxide Dismutase 1	Peroxisome	P00441	443914	SOD1	SOD1, ALS, ALS1, HEL-S-44, IPOA, SOD, hSod1, homodimer	6647	Inhibitor	Not Available
209	CHD_16	Not Available	Under Investigation	Amyotrophic Lateral Sclerosis (ALS)	22189273	Not Available	Superoxide Dismutase 1	Peroxisome	P00441	443914	SOD1	SOD1, ALS, ALS1, HEL-S-44, IPOA, SOD, hSod1, homodimer	6647	Inhibitor	Not Available
210	CHD_17	Not Available	Under Investigation	Amyotrophic Lateral Sclerosis (ALS)	22189273	Not Available	Superoxide Dismutase 1	Peroxisome	P00441	443914	SOD1	SOD1, ALS, ALS1, HEL-S-44, IPOA, SOD, hSod1, homodimer	6647	Inhibitor	Not Available
211	CHD_18	Not Available	Under Investigation	Amyotrophic Lateral Sclerosis (ALS)	22189273	Not Available	Superoxide Dismutase 1	Peroxisome	P00441	443914	SOD1	SOD1, ALS, ALS1, HEL-S-44, IPOA, SOD, hSod1, homodimer	6647	Inhibitor	Not Available
212	CHD_19	Not Available	Under Investigation	Amyotrophic Lateral Sclerosis (ALS)	22189273	Not Available	Superoxide Dismutase 1	Peroxisome	P00441	443914	SOD1	SOD1, ALS, ALS1, HEL-S-44, IPOA, SOD, hSod1, homodimer	6647	Inhibitor	Not Available
213	CHD_20	Not Available	Under Investigation	Amyotrophic Lateral Sclerosis (ALS)	22189273	Not Available	Superoxide Dismutase 1	Peroxisome	P00441	443914	SOD1	SOD1, ALS, ALS1, HEL-S-44, IPOA, SOD, hSod1, homodimer	6647	Inhibitor	Not Available
214	CHD_21	Not Available	Under Investigation	Amyotrophic Lateral Sclerosis (ALS)	22189273	Not Available	Superoxide Dismutase 1	Peroxisome	P00441	443914	SOD1	SOD1, ALS, ALS1, HEL-S-44, IPOA, SOD, hSod1, homodimer	6647	Inhibitor	Not Available
215	CHD_22	Not Available	Under Investigation	Amyotrophic Lateral Sclerosis (ALS)	22189273	Not Available	Superoxide Dismutase 1	Peroxisome	P00441	443914	SOD1	SOD1, ALS, ALS1, HEL-S-44, IPOA, SOD, hSod1, homodimer	6647	Inhibitor	Not Available
216	CHD_23	Not Available	Under Investigation	Amyotrophic Lateral Sclerosis (ALS)	22189273	Not Available	Superoxide Dismutase 1	Peroxisome	P00441	443914	SOD1	SOD1, ALS, ALS1, HEL-S-44, IPOA, SOD, hSod1, homodimer	6647	Inhibitor	Not Available
217	CHD_24	Not Available	Under Investigation	Amyotrophic Lateral Sclerosis (ALS)	22189273	Not Available	Superoxide Dismutase 1	Peroxisome	P00441	443914	SOD1	SOD1, ALS, ALS1, HEL-S-44, IPOA, SOD, hSod1, homodimer	6647	Inhibitor	Not Available
218	CHD_25	Not Available	Under Investigation	Amyotrophic Lateral Sclerosis (ALS)	22189273	Not Available	Superoxide Dismutase 1	Peroxisome	P00441	443914	SOD1	SOD1, ALS, ALS1, HEL-S-44, IPOA, SOD, hSod1, homodimer	6647	Inhibitor	Not Available
219	CHD_26	Not Available	Under Investigation	Amyotrophic Lateral Sclerosis (ALS)	22189273	Not Available	Superoxide Dismutase 1	Peroxisome	P00441	443914	SOD1	SOD1, ALS, ALS1, HEL-S-44, IPOA, SOD, hSod1, homodimer	6647	Inhibitor	Not Available
220	CHD_27	Not Available	Under Investigation	Amyotrophic Lateral Sclerosis (ALS)	22189273	Not Available	Superoxide Dismutase 1	Peroxisome	P00441	443914	SOD1	SOD1, ALS, ALS1, HEL-S-44, IPOA, SOD, hSod1, homodimer	6647	Inhibitor	Not Available
221	CHD_28	Not Available	Under Investigation	Amyotrophic Lateral Sclerosis (ALS)	22189273	Not Available	Superoxide Dismutase 1	Peroxisome	P00441	443914	SOD1	SOD1, ALS, ALS1, HEL-S-44, IPOA, SOD, hSod1, homodimer	6647	Inhibitor	Not Available
222	CHD_29	Not Available	Under Investigation	Amyotrophic Lateral Sclerosis (ALS)	22189273	Not Available	Superoxide Dismutase 1	Peroxisome	P00441	443914	SOD1	SOD1, ALS, ALS1, HEL-S-44, IPOA, SOD, hSod1, homodimer	6647	Inhibitor	Not Available
223	CHD_30	Not Available	Under Investigation	Amyotrophic Lateral Sclerosis (ALS)	22189273	Not Available	Superoxide Dismutase 1	Peroxisome	P00441	443914	SOD1	SOD1, ALS, ALS1, HEL-S-44, IPOA, SOD, hSod1, homodimer	6647	Inhibitor	Not Available
224	CHD_31	Not Available	Under Investigation	Amyotrophic Lateral Sclerosis (ALS)	22189273	Not Available	Superoxide Dismutase 1	Peroxisome	P00441	443914	SOD1	SOD1, ALS, ALS1, HEL-S-44, IPOA, SOD, hSod1, homodimer	6647	Inhibitor	Not Available
225	CHD_32	Not Available	Under Investigation	Amyotrophic Lateral Sclerosis (ALS)	22189273	Not Available	Superoxide Dismutase 1	Peroxisome	P00441	443914	SOD1	SOD1, ALS, ALS1, HEL-S-44, IPOA, SOD, hSod1, homodimer	6647	Inhibitor	Not Available
226	CHD_33	Not Available	Under Investigation	Amyotrophic Lateral Sclerosis (ALS)	22189273	Not Available	Superoxide Dismutase 1	Peroxisome	P00441	443914	SOD1	SOD1, ALS, ALS1, HEL-S-44, IPOA, SOD, hSod1, homodimer	6647	Inhibitor	Not Available
227	CHD_34	Not Available	Under Investigation	Amyotrophic Lateral Sclerosis (ALS)	22189273	Not Available	Superoxide Dismutase 1	Peroxisome	P00441	443914	SOD1	SOD1, ALS, ALS1, HEL-S-44, IPOA, SOD, hSod1, homodimer	6647	Inhibitor	Not Available
228	CHD_35	Not Available	Under Investigation	Amyotrophic Lateral Sclerosis (ALS)	22189273	Not Available	Superoxide Dismutase 1	Peroxisome	P00441	443914	SOD1	SOD1, ALS, ALS1, HEL-S-44, IPOA, SOD, hSod1, homodimer	6647	Inhibitor	Not Available
229	CHD_36	Not Available	Under Investigation	Amyotrophic Lateral Sclerosis (ALS)	22189273	Not Available	Superoxide Dismutase 1	Peroxisome	P00441	443914	SOD1	SOD1, ALS, ALS1, HEL-S-44, IPOA, SOD, hSod1, homodimer	6647	Inhibitor	Not Available
230	CHD_37	Not Available	Under Investigation	Amyotrophic Lateral Sclerosis (ALS)	22189273	Not Available	Superoxide Dismutase 1	Peroxisome	P00441	443914	SOD1	SOD1, ALS, ALS1, HEL-S-44, IPOA, SOD, hSod1, homodimer	6647	Inhibitor	Not Available
231	CHD_38	Not Available	Under Investigation	Amyotrophic Lateral Sclerosis (ALS)	22189273	Not Available	Superoxide Dismutase 1	Peroxisome	P00441	443914	SOD1	SOD1, ALS, ALS1, HEL-S-44, IPOA, SOD, hSod1, homodimer	6647	Inhibitor	Not Available
232	CHD_39	Not Available	Under Investigation	Amyotrophic Lateral Sclerosis (ALS)	22189273	Not Available	Superoxide Dismutase 1	Peroxisome	P00441	443914	SOD1	SOD1, ALS, ALS1, HEL-S-44, IPOA, SOD, hSod1, homodimer	6647	Inhibitor	Not Available
233	CHD_40	Not Available	Under Investigation	Amyotrophic Lateral Sclerosis (ALS)	22189273	Not Available	Superoxide Dismutase 1	Peroxisome	P00441	443914	SOD1	SOD1, ALS, ALS1, HEL-S-44, IPOA, SOD, hSod1, homodimer	6647	Inhibitor	Not Available
234	CHD_41	Not Available	Under Investigation	Amyotrophic Lateral Sclerosis (ALS)	22189273	Not Available	Superoxide Dismutase 1	Peroxisome	P00441	443914	SOD1	SOD1, ALS, ALS1, HEL-S-44, IPOA, SOD, hSod1, homodimer	6647	Inhibitor	Not Available
235	CHD_42	Not Available	Under Investigation	Amyotrophic Lateral Sclerosis (ALS)	22189273	Not Available	Superoxide Dismutase 1	Peroxisome	P00441	443914	SOD1	SOD1, ALS, ALS1, HEL-S-44, IPOA, SOD, hSod1, homodimer	6647	Inhibitor	Not Available
236	CHD_43	Not Available	Under Investigation	Amyotrophic Lateral Sclerosis (ALS)	22189273	Not Available	Superoxide Dismutase 1	Peroxisome	P00441	443914	SOD1	SOD1, ALS, ALS1, HEL-S-44, IPOA, SOD, hSod1, homodimer	6647	Inhibitor	Not Available
237	CHD_44	Not Available	Under Investigation	Amyotrophic Lateral Sclerosis (ALS)	22189273	Not Available	Superoxide Dismutase 1	Peroxisome	P00441	443914	SOD1	SOD1, ALS, ALS1, HEL-S-44, IPOA, SOD, hSod1, homodimer	6647	Inhibitor	Not Available
238	CHD_45	Not Available	Under Investigation	Amyotrophic Lateral Sclerosis (ALS)	22189273	Not Available	Superoxide Dismutase 1	Peroxisome	P00441	443914	SOD1	SOD1, ALS, ALS1, HEL-S-44, IPOA, SOD, hSod1, homodimer	6647	Inhibitor	Not Available
239	CHD_46	Not Available	Under Investigation	Amyotrophic Lateral Sclerosis (ALS)	22189273	Not Available	Superoxide Dismutase 1	Peroxisome	P00441	443914	SOD1	SOD1, ALS, ALS1, HEL-S-44, IPOA, SOD, hSod1, homodimer	6647	Inhibitor	Not Available
240	CHD_47	Not Available	Under Investigation	Amyotrophic Lateral Sclerosis (ALS)	22189273	Not Available	Superoxide Dismutase 1	Peroxisome	P00441	443914	SOD1	SOD1, ALS, ALS1, HEL-S-44, IPOA, SOD, hSod1, homodimer	6647	Inhibitor	Not Available
241	CHD_48	Not Available	Under Investigation	Amyotrophic Lateral Sclerosis (ALS)	22189273	Not Available	Superoxide Dismutase 1	Peroxisome	P00441	443914	SOD1	SOD1, ALS, ALS1, HEL-S-44, IPOA, SOD, hSod1, homodimer	6647	Inhibitor	Not Available
242	CHD_49	Not Available	Under Investigation	Amyotrophic Lateral Sclerosis (ALS)	22189273	Not Available	Superoxide Dismutase 1	Peroxisome	P00441	443914	SOD1	SOD1, ALS, ALS1, HEL-S-44, IPOA, SOD, hSod1, homodimer	6647	Inhibitor	Not Available
243	CHD_50	Not Available	Under Investigation	Amyotrophic Lateral Sclerosis (ALS)	22189273	Not Available	Superoxide Dismutase 1	Peroxisome	P00441	443914	SOD1	SOD1, ALS, ALS1, HEL-S-44, IPOA, SOD, hSod1, homodimer	6647	Inhibitor	Not Available
244	CHD_51	Not Available	Under Investigation	Amyotrophic Lateral Sclerosis (ALS)	22189273	Not Available	Superoxide Dismutase 1	Peroxisome	P00441	443914	SOD1	SOD1, ALS, ALS1, HEL-S-44, IPOA, SOD, hSod1, homodimer	6647	Inhibitor	Not Available
245	CHD_52	Not Available	Under Investigation	Amyotrophic Lateral Sclerosis (ALS)	22189273	Not Available	Superoxide Dismutase 1	Peroxisome	P00441	443914	SOD1	SOD1, ALS, ALS1, HEL-S-44, IPOA, SOD, hSod1, homodimer	6647	Inhibitor	Not Available
246	CHD_53	Not Available	Under Investigation	Amyotrophic Lateral Sclerosis (ALS)	22189273	Not Available	Superoxide Dismutase 1	Peroxisome	P00441	443914	SOD1	SOD1, ALS, ALS1, HEL-S-44, IPOA, SOD, hSod1, homodimer	6647	Inhibitor	Not Available
247	CHD_54	Not Available	Under Investigation	Amyotrophic Lateral Sclerosis (ALS)	22189273	Not Available	Superoxide Dismutase 1	Peroxisome	P00441	443914	SOD1	SOD1, ALS, ALS1, HEL-S-44, IPOA, SOD, hSod1, homodimer	6647	Inhibitor	Not Available
248	CHD_55	Not Available	Under Investigation	Amyotrophic Lateral Sclerosis (ALS)	22189273	Not Available	Superoxide Dismutase 1	Peroxisome	P00441	443914	SOD1	SOD1, ALS, ALS1, HEL-S-44, IPOA, SOD, hSod1, homodimer	6647	Inhibitor	Not Available
249	CHD_56	Not Available	Under Investigation	Amyotrophic Lateral Sclerosis (ALS)	22189273	Not Available	Superoxide Dismutase 1	Peroxisome	P00441	443914	SOD1	SOD1, ALS, ALS1, HEL-S-44, IPOA, SOD, hSod1, homodimer	6647	Inhibitor	Not Available
250	CHD_57	Not Available	Under Investigation	Amyotrophic Lateral Sclerosis (ALS)	22189273	Not Available	Superoxide Dismutase 1	Peroxisome	P00441	443914	SOD1	SOD1, ALS, ALS1, HEL-S-44, IPOA, SOD, hSod1, homodimer	6647	Inhibitor	Not Available
251	CHD_58	Not Available	Under Investigation	Amyotrophic Lateral Sclerosis (ALS)	22189273	Not Available	Superoxide Dismutase 1	Peroxisome	P00441	443914	SOD1	SOD1, ALS, ALS1, HEL-S-44, IPOA, SOD, hSod1, homodimer	6647	Inhibitor	Not Available
252	CHD_59	Not Available	Under Investigation	Amyotrophic Lateral Sclerosis (ALS)	22189273	Not Available	Superoxide Dismutase 1	Peroxisome	P00441	443914	SOD1	SOD1, ALS, ALS1, HEL-S-44, IPOA, SOD, hSod1, homodimer	6647	Inhibitor	Not Available
253	CHD_60	Not Available	Under Investigation	Amyotrophic Lateral Sclerosis (ALS)	22189273	Not Available	Superoxide Dismutase 1	Peroxisome	P00441	443914	SOD1	SOD1, ALS, ALS1, HEL-S-44, IPOA, SOD, hSod1, homodimer	6647	Inhibitor	Not Available
254	CHD_61	Not Available	Under Investigation	Amyotrophic Lateral Sclerosis (ALS)	22189273	Not Available	Superoxide Dismutase 1	Peroxisome	P00441	443914	SOD1	SOD1, ALS, ALS1, HEL-S-44, IPOA, SOD, hSod1, homodimer	6647	Inhibitor	Not Available
255	CHD_62	Not Available	Under Investigation	Amyotrophic Lateral Sclerosis (ALS)	22189273	Not Available	Superoxide Dismutase 1	Peroxisome	P00441	443914	SOD1	SOD1, ALS, ALS1, HEL-S-44, IPOA, SOD, hSod1, homodimer	6647	Inhibitor	Not Available
256	CHD_63	Not Available	Under Investigation	Amyotrophic Lateral Sclerosis (ALS)	22189273	Not Available	Superoxide Dismutase 1	Peroxisome	P00441	443914	SOD1	SOD1, ALS, ALS1, HEL-S-44, IPOA, SOD, hSod1, homodimer	6647	Inhibitor	Not Available
257	CHD_64	Not Available	Under Investigation	Amyotrophic Lateral Sclerosis (ALS)	22189273	Not Available	Superoxide Dismutase 1	Peroxisome	P00441	443914	SOD1	SOD1, ALS, ALS1, HEL-S-44, IPOA, SOD, hSod1, homodimer	6647	Inhibitor	Not Available
258	CHD_65	Not Available	Under Investigation	Amyotrophic Lateral Sclerosis (ALS)	22189273	Not Available	Superoxide Dismutase 1	Peroxisome	P00441	443914	SOD1	SOD1, ALS, ALS1, HEL-S-44, IPOA, SOD, hSod1, homodimer	6647	Inhibitor	Not Available
259	CHD_66	Not Available	Under Investigation	Amyotrophic Lateral Sclerosis (ALS)	22189273	Not Available	Superoxide Dismutase 1	Peroxisome	P00441	443914	SOD1	SOD1, ALS, ALS1, HEL-S-44, IPOA, SOD, hSod1, homodimer	6647	Inhibitor	Not Available
260	CHD_67	Not Available	Under Investigation	Amyotrophic Lateral Sclerosis (ALS)	22189273	Not Available	Superoxide Dismutase 1	Peroxisome	P00441	443914	SOD1	SOD1, ALS, ALS1, HEL-S-44, IPOA, SOD, hSod1, homodimer	6647	Inhibitor	Not Available
261	CHD_68	Not Available	Under Investigation	Amyotrophic Lateral Sclerosis (ALS)	22189273	Not Available	Superoxide Dismutase 1	Peroxisome	P00441	443914	SOD1	SOD1, ALS, ALS1, HEL-S-44, IPOA, SOD, hSod1, homodimer	6647	Inhibitor	Not Available
262	CHD_69	Not Available	Under Investigation	Amyotrophic Lateral Sclerosis (ALS)	22189273	Not Available	Superoxide Dismutase 1	Peroxisome	P00441	443914	SOD1	SOD1, ALS, ALS1, HEL-S-44, IPOA, SOD, hSod1, homodimer	6647	Inhibitor	Not Available
263	CHD_7	Not Available	Under Investigation	Amyotrophic Lateral Sclerosis (ALS)	22189273	Not Available	Superoxide Dismutase 1	Peroxisome	P00441	443914	SOD1	SOD1, ALS, ALS1, HEL-S-44, IPOA, SOD, hSod1, homodimer	6647	Inhibitor	Not Available
264	CHD_70	Not Available	Under Investigation	Amyotrophic Lateral Sclerosis (ALS)	22189273	Not Available	Superoxide Dismutase 1	Peroxisome	P00441	443914	SOD1	SOD1, ALS, ALS1, HEL-S-44, IPOA, SOD, hSod1, homodimer	6647	Inhibitor	Not Available
265	CHD_71	Not Available	Under Investigation	Amyotrophic Lateral Sclerosis (ALS)	22189273	Not Available	Superoxide Dismutase 1	Peroxisome	P00441	443914	SOD1	SOD1, ALS, ALS1, HEL-S-44, IPOA, SOD, hSod1, homodimer	6647	Inhibitor	Not Available
266	CHD_72	Not Available	Under Investigation	Amyotrophic Lateral Sclerosis (ALS)	22189273	Not Available	Superoxide Dismutase 1	Peroxisome	P00441	443914	SOD1	SOD1, ALS, ALS1, HEL-S-44, IPOA, SOD, hSod1, homodimer	6647	Inhibitor	Not Available
267	CHD_73	Not Available	Under Investigation	Amyotrophic Lateral Sclerosis (ALS)	22189273	Not Available	Superoxide Dismutase 1	Peroxisome	P00441	443914	SOD1	SOD1, ALS, ALS1, HEL-S-44, IPOA, SOD, hSod1, homodimer	6647	Inhibitor	Not Available
268	CHD_8	Not Available	Under Investigation	Amyotrophic Lateral Sclerosis (ALS)	22189273	Not Available	Superoxide Dismutase 1	Peroxisome	P00441	443914	SOD1	SOD1, ALS, ALS1, HEL-S-44, IPOA, SOD, hSod1, homodimer	6647	Inhibitor	Not Available
269	CHD_9	Not Available	Under Investigation	Amyotrophic Lateral Sclerosis (ALS)	22189273	Not Available	Superoxide Dismutase 1	Peroxisome	P00441	443914	SOD1	SOD1, ALS, ALS1, HEL-S-44, IPOA, SOD, hSod1, homodimer	6647	Inhibitor	Not Available
320	Compound ID 7687685	1. 2-(4-fluorophenoxy)-N-(3-(2-oxopiperidin-1-yl)phenyl)acetamide, AC1OQM9V	Under Investigation	Amyotrophic Lateral Sclerosis (ALS)	22652679	7687685	Superoxide Dismutase 1	Peroxisome	P00441	443914	SOD1	SOD1, ALS, ALS1, HEL-S-44, IPOA, SOD, hSod1, homodimer	6647	Inhibitor	Not Available
334	CPN-9	AC1N1UIO; KB-271985	Under Investigation	Amyotrophic Lateral Sclerosis (ALS)	23000247	4011297	Nuclear factor erythroid 2-related factor 2	Protein processing in endoplasmic reticulum	Q16236	744006	NFE2L2	NFE2L2, HEBP1, NRF2	4780	Activator	Not Available
336	Creatine	Krebiozon; Kreatin; N-amidinosarcosine; Pyrolysate; PhosphagenW-105270	Phase II Completed	Amyotrophic Lateral Sclerosis (ALS)	28980128	586	Creatine kinase M-type	Arginine and proline metabolism	P06732	334347	CKM	CKM, CKMM, M-CK	1158	Ligand	NCT01257581
343	Cu(II)ATSM	0YDK1H9L3A	Phase I/II	Amyotrophic Lateral Sclerosis (ALS)	24899723	10064708	Superoxide Dismutase 1	Peroxisome	P00441	443914	SOD1	SOD1, ALS, ALS1, HEL-S-44, IPOA, SOD, hSod1, homodimer	6647	Inhibitor	NCT03136809
365	DB1246	SCHEMBL3505298	Under Investigation	Amyotrophic Lateral Sclerosis (ALS)	29113975	23156961	r(GGGGCC)exp C9ORF72 RNA	NA	Q96LT7	493639	C9orf72	C9orf72, ALSFTD, DENNL72, FTDALS, FTDALS1	203228	Stabilise GGGGCC repeat G-quadruplex RNA	Not Available
366	DB1247	SCHEMBL14507287	Under Investigation	Amyotrophic Lateral Sclerosis (ALS)	29113975	89354054	r(GGGGCC)exp C9ORF72 RNA	NA	Q96LT7	493639	C9orf72	C9orf72, ALSFTD, DENNL72, FTDALS, FTDALS1	203228	Stabilise GGGGCC repeat G-quadruplex RNA	Not Available
367	DB1273	Not Available	Under Investigation	Amyotrophic Lateral Sclerosis (ALS)	29113975	Not Available	r(GGGGCC)exp C9ORF72 RNA	NA	Q96LT7	493639	C9orf72	C9orf72, ALSFTD, DENNL72, FTDALS, FTDALS1	203228	Stabilise GGGGCC repeat G-quadruplex RNA	Not Available
372	Dehydroepiandrosterone	DHEA; PRASTERONE; Diandron; Psicosterone; Andrestenol; Intrarosa; EM-760	Terminated in Preclincal trail	Amyotrophic Lateral Sclerosis (ALS)	22409357	5881	Androgen receptor	Not Available	P10275	76704	AR	AR, AIS, AR8, DHTR, HUMARA, HYSP1, KD, NR3C4, SBMA, SMAX1, TFM	367	Antagonist	Not Available
383	Dexpramipexole	KNS-760704; Mirapex; sifrole; pramipexol; sifrole	Terminated at Phase III	Amyotrophic Lateral Sclerosis (ALS)	22985432	59868	D(2) dopamine receptor	Dopaminergic synapse	P14416	73893	DRD2	DRD2, D2DR, D2R	1813	Agonist	NCT01622088
387	Dichloroacetate	BRN 3903873; DCA; LS-11597	Under Investigation	Amyotrophic Lateral Sclerosis (ALS)	22509356	25975	Pyruvate dehydrogenase [lipoamide] kinase isozyme 1, mitochondrial	Axon guidance	Q15118	470633	PDK1		5163	Inhibitor	Not Available
394	Dihydrotestosterone	Andractim; Proteina; Neodrol; Protona; DHT; Dihydrotestosteron	Under Investigation	Amyotrophic Lateral Sclerosis (ALS)	22606355	10635	Androgen receptor	Not Available	P10275	76704	AR	AR, AIS, AR8, DHTR, HUMARA, HYSP1, KD, NR3C4, SBMA, SMAX1, TFM	367	Antagonist	Not Available
402	DL-3-n-butylphthalide	N-butylphthalide; AN-078	Under Investigation	Amyotrophic Lateral Sclerosis (ALS)	22056419	61361	Nuclear factor erythroid 2-related factor 2	Protein processing in endoplasmic reticulum	Q16236	744006	NFE2L2	NFE2L2, HEBP1, NRF2	4780	Activator	Not Available
424	Edaravone	MCI-186; Norphenazone; Radicut; edarabone; NSC 12; Monopyrazolone	Phase III	Amyotrophic Lateral Sclerosis (ALS)	28872919	4021	potent scavenger of oxygen radicals	Not Available	Not Available	Not Available	Not Available	Not Available	Not Available	Not Available	NCT01492686
425	Edaravone	MCI-186; Norphenazone; Radicut; edarabone; NSC 12; Monopyrazolone	Phase III Completed	Amyotrophic Lateral Sclerosis (ALS)	18718468	4021	Free radical scavenger	Not Available	Not Available	Not Available	Not Available	Not Available	Not Available	Not Available	NCT00330681
439	ER-000444793	Not Available	Under investigation	Amyotrophic Lateral Sclerosis (ALS)	25565966	2547533	Mitochondrial permeability transition pore (mPTP)	Not Available	Not Available	Not Available	Not Available	Not Available	Not Available	Block	Not Available
451	Ezogabine	Retigabine; Ezogabine; Potiga; Trobalt; GKE-841; LS-48932	Phase II	Amyotrophic Lateral Sclerosis (ALS)	27314534	121892	Potassium voltage-gated channel subfamily KQT member 2	Cholinergic synapse	O43526	161851	KCNQ2	KCNQ2, BFNC, EBN, EBN1, ENB1, HNSPC, KCNA11, KV7.2	3785	Agonist	NCT02450552
456	Fasudil	Fasudilum; AT877; M77; A21128	Phase II	Amyotrophic Lateral Sclerosis (ALS)	28197100	3547	Rho-associated protein kinase (ROCK)	cAMP signaling pathway	Q13464	306307	ROCK1	ROCK1, P160ROCK, ROCK-I	6093	Inhibitor	NCT01935518
466	Fingolimod	FTY720; Gilenia	Phase II	Amyotrophic Lateral Sclerosis (ALS)	28662296	107970	Sphingosine-1 phosphate receptor 5	Neuroactive ligand-receptor interaction	Q9H228	501561	S1PR5	S1PR5, EDG8, Edg-8, S1P5, SPPR-1, SPPR-2	53637	Agonist	NCT01786174
500	Gapmers - ASO	2-MOE phosphorothioate gapmers (myotonic dystrophy)	Phase I	Amyotrophic Lateral Sclerosis (ALS)	24139042	Not Available	r(GGGGCC)exp C9ORF72 RNA	NA	Q96LT7	493639	C9orf72	C9orf72, ALSFTD, DENNL72, FTDALS, FTDALS1	203228	Antisense	Not Available
528	Ibudilast	MN-166; Eyevinal; AV-411; KC 404; LS-129153	Phase II	Amyotrophic Lateral Sclerosis (ALS)	26005122	3671	cAMP-specific 3',5'-cyclic phosphodiesterase 4A	cAMP signaling pathway	P27815	89901	PDE4A	PDE4A, DPDE2, PDE4, PDE46	5141	Inhibitor	NCT02238626
542	ISIS-SOD1RX	ISIS 333611; UNII-5QY760I44W	Phase I	Amyotrophic Lateral Sclerosis (ALS)	23541756	71587877	Superoxide Dismutase 1	Peroxisome	P00441	443914	SOD1	SOD1, ALS, ALS1, HEL-S-44, IPOA, SOD, hSod1, homodimer	6647	Antisense	Not Available
543	ISIS-SOD1RX	ISIS 333611; UNII-5QY760I44W	Phase I Completed	Amyotrophic Lateral Sclerosis (ALS)	23541756	71587877	Superoxide Dismutase 1	Peroxisome	P00441	443914	SOD1	SOD1, ALS, ALS1, HEL-S-44, IPOA, SOD, hSod1, homodimer	6647	Antisense	NCT01041222
555	Kenpaullone	9-Bromopaullone; Bromo Paullone; X5716	Under Preclincal trail	Amyotrophic Lateral Sclerosis (ALS)	23602540	3820	Glycogen synthase kinase-3 beta	Dopaminergic synapse	P49841	445733	GSK3B	NA	2932	Inhibitor	Not Available
564	L-745870	CPMPP-3; Tocris-1002	Under Investigation	Amyotrophic Lateral Sclerosis (ALS)	18423451	5311200	D(4) dopamine receptor	Dopaminergic synapse	P21917	99922	DRD4	DRD4, D4DR	1815	Antagonist	Not Available
609	Lithium Carbonate	Lithobid; Micalith; Lithotabs; Priadel; Neurolepsin; Hypnorex; Plenur	Phase II	Amyotrophic Lateral Sclerosis (ALS)	24667005	11125	Glutamate receptor 3	Neuroactive ligand-receptor interaction	P42263	377070	GRIA3	GRIA3, GLUR-C, GLUR-K3, GLUR3, GLURC, GluA3, MRX94	2892	Potentiator	NCT00790582
642	Masitinib	Masivet; AB 1010; masican; RS0047	Phase II/III Completed	Amyotrophic Lateral Sclerosis (ALS)	27400786	10074640	Tyrosine-protein kinase ABL1	Neurotrophin signaling pathway	P00519	431048	c-Abl	ABL1, ABL, CHDSKM, JTK7, bcr/abl, c-ABL, c-ABL1, p150, v-abl	25	Inhibitor	NCT02588677
647	mecobalamin	E0302; Methyl vitamin B12; Methycobal; Q-201390	Phase II/III Completed	Amyotrophic Lateral Sclerosis (ALS)	25982504	10898559	Not Available	Not Available	Not Available	Not Available	Not Available	Not Available	Not Available	Protection against glutamate-induced cytotoxicity	NCT00445172
652	Memantine	Ebixa; D-145	Phase II	Amyotrophic Lateral Sclerosis (ALS)	24356417	4054	Glutamate receptor ionotropic, NMDA 3A	Neuroactive ligand-receptor interaction	Q8TCU5	654783	GRIN3A	GRIN3A, GluN3A, NMDAR-L, NR3A	116443	Antagonist	NCT02118727
678	Mexiletine	Mexitil; Mexityl; BRN 2092205; LS-68257; DPA-DC1; NE17727	Phase II	Amyotrophic Lateral Sclerosis (ALS)	26911633	4178	Sodium channel protein type 5 subunit alpha	Adrenergic signaling in cardiomyocytes	Q14524	517898	SCN5A	SCN5A, CDCD2, CMD1E, CMPD2, HB1, HB2, HBBD, HH1, ICCD, IVF, LQT3, Nav1.5, PFHB1, SSS1, VF1	6331	Inhibitor	NCT02781454
686	Miglustat	n?butylidenephthalide; n-butyl deoxynojirimycin; OGT 918; Zavesca; SC-48334	Under Investigation	Amyotrophic Lateral Sclerosis (ALS)	28229532	51634	Ceramide glucosyltransferase	Sphingolipid metabolism	Q16739		UGCG	UGCG, GCS, GLCT1	7357	Antagonist	Not Available
741	NP001	5,7-Dihydroxy-2,2-dimethylchroman-4-one; AC1LGHEA; BDBM32245; T6705	Phase II	Amyotrophic Lateral Sclerosis (ALS)	25884010	821362	inflammatory macrophages and monocytes	Not Available	Not Available	Not Available	Not Available	Not Available	Not Available	Antiinflammatory	NCT02794857
743	NSC311153 (1a)	AC1L8TSO	Under Investigation	Amyotrophic Lateral Sclerosis (ALS)	25132468	432607	r(GGGGCC)exp C9ORF72 RNA	NA	Q96LT7	493639	C9orf72	C9orf72, ALSFTD, DENNL72, FTDALS, FTDALS1	203228	Aggregation Inhibitor	Not Available
744	NSC377363	Not Available	Under trial	Amyotrophic Lateral Sclerosis (ALS)	25132468	54601217	r(GGGGCC)exp C9ORF72 RNA	NA	Q96LT7	493639	C9orf72	C9orf72, ALSFTD, DENNL72, FTDALS, FTDALS1	203228	Aggregation Inhibitor	Not Available
745	NSC699145	AC1L99GD	Under trial	Amyotrophic Lateral Sclerosis (ALS)	25132468	395006	r(GGGGCC)exp C9ORF72 RNA	NA	Q96LT7	493639	C9orf72	C9orf72, ALSFTD, DENNL72, FTDALS, FTDALS1	203228	Aggregation Inhibitor	Not Available
746	Nuedexta	Quinidine sulfate; Kinichron; Quinitex; Systodin; Chinidine sulfate; Auriquin; HSDB 5515; NSC 10004	Phase II Completed	Amyotrophic Lateral Sclerosis (ALS)	28283968	441326	Sigma non-opioid intracellular receptor 1	NA	Q99720	522087	SIGMAR1	SIGMAR1, ALS16, DSMA2, OPRS1, SIG-1R, SR-BP, SR-BP1, SRBP, hSigmaR1, sigma1R	10280	Antagonist	NCT01806857
761	Olesoxime	TRO19622; NSC 21311; 033T870	Phase II/III Completed	Amyotrophic Lateral Sclerosis (ALS)	20721828	21763506	Mitochondrial permeability transition pore (mPTP)	Not Available	Not Available	Not Available	Not Available	Not Available	Not Available	Modulator	NCT00868166
781	P7C3A20	EX-A373; DA-46888; J-690092; CS-5758	Under Investigation	Amyotrophic Lateral Sclerosis (ALS)	23027932	46853447	Anti-apoptotic and mitochondrial protective	Not Available	Not Available	Not Available	Not Available	Not Available	Not Available	Not Available	Not Available
790	Perampanel	E2007; Fycompa; Perampane; CS-1160; BC261877	Phase I/II	Amyotrophic Lateral Sclerosis (ALS)	27350567	9924495	Glutamate receptor 1	Neuroactive ligand-receptor interaction	P42261	519693	GRIA1	GRIA1, GLUH1, GLUR1, GLURA, GluA1, HBGR1	2890	Antagonist	NCT03020797
822	Pimozide	Orap; Opiran; Primozida; R-6238; Antalon	Phase II	Amyotrophic Lateral Sclerosis (ALS)	9864711	16362	D(2) dopamine receptor	Dopaminergic synapse	P14416	73893	DRD2	DRD2, D2DR, D2R	1813	Antagonist	NCT03272503
823	Pimozide	Orap; Opiran; Primozida; R-6238; Antalon	Phase II	Amyotrophic Lateral Sclerosis (ALS)	9864711	16362	D(2) dopamine receptor	Dopaminergic synapse	P14416	73893	DRD2	DRD2, D2DR, D2R	1813	Antagonist	NCT03272503
827	Pioglitazone	Actos; Glustin; Zactos; Duetact; U 72107	Terminated at Phase II	Amyotrophic Lateral Sclerosis (ALS)	22715372	4829	Peroxisome proliferator-activated receptor gamma	PPAR signaling pathway	P37231	162646	PPARG	PPARGC1B, ERRL1, PERC, PGC-1(beta), PGC1B	133522	Agonist	NCT00690118
835	Plerixafor	AMD3100; Mozobil; JM 3100; SID791	Under Investigation	Amyotrophic Lateral Sclerosis (ALS)	27230771	65015	C-X-C chemokine receptor type 4	Axon guidance	P61073	593413	CXCR4	CXCR4, CD184, D2S201E, FB22, HM89, HSY3RR, LAP-3, LAP3, LCR1, LESTR, NPY3R, NPYR, NPYRL, NPYY3R, WHIM, WHIMS	7852	Antagonist	Not Available
863	Procysteine	CCRIS 7672; BRN 4179169; AJ-45615	Under Investigation	Amyotrophic Lateral Sclerosis (ALS)	10227642	72390	Reactive oxygen species	Not Available	Not Available	Not Available	Not Available	Not Available	Not Available	Not Available	Not Available
876	Pyrimethamine	Daraprim; Chloridine; Diaminopyritamin; Ethylpyrimidine; Malocide; Darachlor	Phase I/II Completed	Amyotrophic Lateral Sclerosis (ALS)	28480639	4993	Superoxide Dismutase 1	Peroxisome	P00441	443914	SOD1	SOD1, ALS, ALS1, HEL-S-44, IPOA, SOD, hSod1, homodimer	6647	Inhibitor	NCT01083667
877	Quercetin 3-beta-D-glucoside	Q3BDG	Under Investigation	Amyotrophic Lateral Sclerosis (ALS)	28475686	44259136	Superoxide Dismutase 1	Peroxisome	P00441	443914	SOD1	SOD1, ALS, ALS1, HEL-S-44, IPOA, SOD, hSod1, homodimer	6647	Inhibitor	Not Available
878	Quercitrin	Quercetin 3-rhamnoside; Thujin; NSC9221; CI 75720	Under Investigation	Amyotrophic Lateral Sclerosis (ALS)	28475686	5280459	Superoxide Dismutase 1	Peroxisome	P00441	443914	SOD1	SOD1, ALS, ALS1, HEL-S-44, IPOA, SOD, hSod1, homodimer	6647	Inhibitor	Not Available
897	Rasagiline	TVP-1012; Azilect; AC-723; RAS; IND057	Phase II	Amyotrophic Lateral Sclerosis (ALS)	15372249	3052776	Amine oxidase [flavin-containing] B	Serotonergic synapse	P27338	654473	MAOB	Not Available	4129	Inhibitor	NCT01879241
907	Riluzole	Rilutek; RP 54274; BF-37; CID5070	FDA approved	Amyotrophic Lateral Sclerosis (ALS)	22892214	5070	Metabotropic glutamate receptor 1	Neuroactive ligand-receptor interaction	Q13255	32945	GRM1	GRM1, GPRC1A, MGLU1, MGLUR1, PPP1R85, SCAR13	2911	Inducer	NCT00542412
911	Riluzole	Rilutek; RP 54274; BF-37; CID5070	FDA approved	Amyotrophic Lateral Sclerosis (ALS)	22892214	5070	Sodium channel protein type 5 subunit alpha	Adrenergic signaling in cardiomyocytes	Q14524	517898	SCN5A	SCN5A, CDCD2, CMD1E, CMPD2, HB1, HB2, HBBD, HH1, ICCD, IVF, LQT3, Nav1.5, PFHB1, SSS1, VF1	6331	Inhibitor	NCT00542412
985	Sodium phenylbutyrate	sodium 4-phenylbutyrate; Buphenyl; TriButyrate; Ammonaps; 4PBA	Phase I/II Completed	Amyotrophic Lateral Sclerosis (ALS)	15934930	5258	Histone deacetylase 1	Notch signaling pathway	Q13547	88556	HDAC1	HDAC1, GON-10, HD1, RPD3, RPD3L1	3065	Inhibitor	NCT00107770
1004	SUN N8075	Not Available	Under Investigation	Amyotrophic Lateral Sclerosis (ALS)	21151573	Not Available	Neurosecretory protein VGF	Post-translational protein phosphorylation	O15240	587325	VGF	VGF, SCG7, SgVII	7425	Activator	Not Available
1016	Talampanel	Ampanel; Kinampa; LY 300164; LS-62670	Terminated at Phase II	Amyotrophic Lateral Sclerosis (ALS)	21623665	164509	Metabotropic glutamate receptor 2	Neuroactive ligand-receptor interaction	Q14416	121510	GRM2	GRM2, GLUR2, GPRC1B, MGLUR2, mGlu2	2912	Antagonist	NCT00982150
1017	Talampanel	Ampanel; Kinampa; LY 300164; LS-62670	Terminated at Phase II	Amyotrophic Lateral Sclerosis (ALS)	21623665	164509	Glutamate receptor 1	Neuroactive ligand-receptor interaction	P42261	519693	GRIA1	GRIA1, GLUH1, GLUR1, GLURA, GluA1, HBGR1	2890	Antagonist	NCT00982150
1024	Tauroursodeoxycholic acid (TUDCA)	TUDCA; Taurolite; UR 906; 5D5	Phase II	Amyotrophic Lateral Sclerosis (ALS)	25664595	9848818	Solute carrier organic anion transporter family member 1A2	Bile secretion	P46721	46440	SLCO1A2	SLCO1A2, OATP, OATP-A, OATP1A2, SLC21A3	6579	Agonist	Not Available
1025	Tauroursodeoxycholic acid (TUDCA)	TUDCA; Taurolite; UR 906; 5D5	Phase II/III	Amyotrophic Lateral Sclerosis (ALS)	25664595	9848818	Solute carrier organic anion transporter family member 1A2	Bile secretion	P46721	46440	SLCO1A2	SLCO1A2, OATP, OATP-A, OATP1A2, SLC21A3	6579	NA	NCT00877604
1040	Thalidomide	Sedoval; Thalomid; Corronarobetin; Psycholiquid; Asmadion; Distaval; Ectiluran	Terminated at Phase II	Amyotrophic Lateral Sclerosis (ALS)	19922130	5426	Prostaglandin G/H synthase 2	Serotonergic synapse	P35354	196384	PTGS2	PTGS2, COX-2, COX2, GRIPGHS, PGG/HS, PGHS-2, PHS-2, hCox-2	5743	Inhibitor	NCT00231140
1047	Tirasemtiv	CK-2017357; EX-A367	PhaseII/III	Amyotrophic Lateral Sclerosis (ALS)	26982815	23729157	Troponin	Calcium signaling pathway	P07437	320890	TNNI1	TNNI1, SSTNI, TNN1	7135	Activator	NCT02936635
1049	TMPyP4 Porphyrin	Not Available	Under Investigation	Amyotrophic Lateral Sclerosis (ALS)	24371143	Not Available	r(GGGGCC)exp C9ORF72 RNA	NA	Q96LT7	493639	C9orf72	C9orf72, ALSFTD, DENNL72, FTDALS, FTDALS1	203228	Aggregation Inhibitor	Not Available
1070	Trichostatin A	TSA; Q-201864	Under Investigation	Amyotrophic Lateral Sclerosis (ALS)	21712032	444732	Histone deacetylase 1	Notch signaling pathway	Q13547	88556	HDAC1	HDAC1, GON-10, HD1, RPD3, RPD3L1	3065	Inhibitor	Not Available
1093	Vardenafil	Levitra; Vivanza; BAY 38-9456	Under Investigation	Amyotrophic Lateral Sclerosis (ALS)	29113829	110634	Insulin-like growth factor II	MAPK signaling pathway	P01344	272259	IGF2	IGF2, C11orf43, GRDF, IGF-II, PP9974	3481	Activator	Not Available

## Sheet: FXS
Database ID	Drug Name	Drug Synonyms	Status	Disease Name	Pubmed ID	Pubchem Compound ID	IUPAC Name	Drug Target Name	Pathway in which Target is involved	Uniprot ID of Target	UNIGENE	Gene Name	Gene Synonyms	NCBI GENE ID	Mode of Action	Clinical Trials database
15	1d	1d	Under Investigation	Fragile X syndrome	22948243	Not Available	9-hydroxy-2,5,11-trimethyl-6H-pyrido[4,3-b]carbazol-2-ium	d(CGG)n FMR1 (fragile X mental retardation 1)	RNA transport	Q06787	103183	FMR1	FMR1, FMRP, FRAXA, POF, POF1	2332	Aggregation Inhibitor	Not Available
16	1f	1f	Under Investigation	Fragile X syndrome	22948243	Not Available	5,11-dimethyl-6H-pyrido[4,3-b]carbazole	d(CGG)n FMR1 (fragile X mental retardation 1)	RNA transport	Q06787	103183	FMR1	FMR1, FMRP, FRAXA, POF, POF1	2332	Aggregation Inhibitor	Not Available
27	7-hydroxyellipticine (1e)	Compound 1e_22948243	Under Investigation	Fragile X syndrome	22948243	125663	5,11-dimethyl-6H-pyrido[3,4-h]carbazol-7-ol	d(CGG)n FMR1 (fragile X mental retardation 1)	RNA transport	Q06787	103183	FMR1	FMR1, FMRP, FRAXA, POF, POF1	2332	Aggregation Inhibitor	Not Available
33	Acamprosate	N-Acetylhomotaurine Campral UNII-N4K14YGM3JN-(3-sulfopropyl)ethanimidic acid Aotal	Phase II/III	Fragile X Syndrome	23436129	71158	3-acetamidopropane-1-sulfonic acid	Gamma-aminobutyric acid receptor subunit alpha-1	GABAergic synapse	P14867	175934	GABRA1	GABRA1, ECA4, EIEE19, EJM, EJM5	2554	Positive modulator	NCT01911455
55	Alpha-Tocopherol	VITAMIN E; Phytogermine; Eprolin; Syntopherol; Denamone; Viteolin; Profecundin	Phase III	Fragile X Syndrome	25187257	14985	(2R)-2,5,7,8-tetramethyl-2-[(4R,8R)-4,8,12-trimethyltridecyl]-3,4-dihydrochromen-6-ol	Nuclear receptor subfamily 1 group I member 2	Not Available	O75469	7303	NR1I2	NR1I2, BXR, ONR1, PAR, PAR1, PAR2, PARq, PRR, PXR, SAR, SXR	8856	NA	NCT02942498
70	Ampalex	CX-516; BDP-12; AC-001	Phase II Completed	Fragile X Syndrome	17069542	148184	piperidin-1-yl(quinoxalin-6-yl)methanone	Glutamate receptor 3	Neuroactive ligand-receptor interaction	P42263	377070	GRIA3	GRIA3, GLUR-C, GLUR-K3, GLUR3, GLURC, GluA3, MRX94	2892	Potentiator	NCT00054730
80	Arbaclofen	STX209; GTPL1064	Phase III Completed	Fragile X Syndrome	22993294	44602	(3R)-4-amino-3-(4-chlorophenyl)butanoic acid	Gamma-aminobutyric acid type B receptor subunit 1	GABAergic synapse	Q9UBS5	167017	GABBR1	GABBR1, GABABR1, GABBR1-3, GB1, GPRC3A	2550	Agonist	NCT01282268
81	Arbaclofen	STX209; GTPL1064	Terminated at Phase III	Fragile X Syndrome	22993294	44602	(3R)-4-amino-3-(4-chlorophenyl)butanoic acid	Gamma-aminobutyric acid type B receptor subunit 2	GABAergic synapse	O75899	198612	GABBR2	GABBR2, GABABR2, GPR51, GPRC3B, HG20, HRIHFB2099	9568	Agonist	NCT01555333
87	Aripiprazole	Abilify; Discmelt; OPC 31; Pripiprazole; Aripiprex	Phase II Completed	Fragile X syndrome	21318565	60795	7-[4-[4-(2,3-dichlorophenyl)piperazin-1-yl]butoxy]-3,4-dihydro-1H-quinolin-2-one	D(2) dopamine receptor	Dopaminergic synapse	P14416	73893	DRD2	DRD2, D2DR, D2R	1813	Antagonist	NCT00420459
97	Ascorbic acid	vitamin C; Ascoltin; Cevitamic acid; Laroscorbine; Viforcit	Phase III	Fragile X Syndrome	25187257	54670067	(2R)-2-[(1S)-1,2-dihydroxyethyl]-3,4-dihydroxy-2H-furan-5-one	Egl nine homolog 2	HIF-1 signaling pathway	Q96KS0	730737	EGLN2	EGLN2, EIT6, HIF-PH1, HIFPH1, HPH-1, HPH-3, PHD1	112398	NA	NCT02942498
123	BA-10	SCHEMBL14060827	Under Investigation	Fragile X Syndrome	25814945	71062059	1-[4-[2-(4-methoxyphenyl)phenyl]piperazin-1-yl]-3-pyrazin-2-yloxypropan-2-ol	5-hydroxytryptamine receptor 7	Neuroactive ligand-receptor interaction	P34969	73739	HTR7	HTR7, 5-HT7	3363	Agonist	Not Available
127	Basimglurant	RO4917523, RG7090	Under Investigation	Fragile X Syndrome	25665805	11438771	2-chloro-4-[2-[1-(4-fluorophenyl)-2,5-dimethylimidazol-4-yl]ethynyl]pyridine	Metabotropic glutamate receptor 5	Neuroactive ligand-receptor interaction	P41594	147361	GRM5	GRM5, GPRC1E, MGLUR5, PPP1R86, mGlu5	2915	Antagonist	Not Available
155	Bryostatin 1	BRYOSTATIN	Under Investigation	Fragile X syndrome	26941170	22524140	(1S,3S,5Z,7R,8E,11S,12S,13E,15S,17R,21R,23R,25S)-25-(acetyloxy)-1,11,21-trihydroxy-17-[(1R)-1-hydroxyethyl]-5,13-bis(2-methoxy-2-oxoethylidene)-10,10,26,26-tetramethyl-19-oxo-18,27,28,29-tetraoxatetracyclo[21.3.1.1?,?.1??,??]nonacos-8-en-12-yl (2E,4E)-octa-2,4-dienoate	Protein kinase C	Neurotrophin signaling pathway	Q05655	155342	PRKCD	PRKCD, ALPS3, CVID9, MAY1, PKCD, nPKC-delta	5580	Agonist	Not Available
374	Detalliptinium	1b; SR-95156B	Under Investigation	Fragile X syndrome	22948243	72035	2-[2-(diethylamino)ethyl]-5,11-dimethyl-6H-pyrido[4,3-b]carbazol-2-ium-9-ol	d(CGG)n FMR1 (fragile X mental retardation 1)	RNA transport	Q06787	103183	FMR1	FMR1, FMRP, FRAXA, POF, POF1	2332	Aggregation Inhibitor	Not Available
391	Dicyclomine	Dicycloverine; Bentylol; Diocyl; Wyovin; Di-syntramine; Procyclomin; Bentomine	Under Investigation	Fragile X Syndrome	21487657	3042	2-(diethylamino)ethyl 1-cyclohexylcyclohexane-1-carboxylate	Muscarinic acetylcholine receptor M1	Neuroactive ligand-receptor interaction	P11229	334347	CHRM1	CHRM1, HM1, M1, M1R	1128	Antagonist	Not Available
461	Fenobam	Fenobamum; NPL-2009; BN0209; LP00842	Phase I/II Completed	Fragile X Syndrome	19126569	162834	1-(3-chlorophenyl)-3-(3-methyl-5-oxo-4H-imidazol-2-yl)urea	Metabotropic glutamate receptor 5	Neuroactive ligand-receptor interaction	P41594	147361	GRM5	GRM5, GPRC1E, MGLUR5, PPP1R86, mGlu5	2915	Antagonist	NCT00637221
481	FRAX486	GTPL8938; s7807	Under Investigation	Fragile X Syndrome	23509247	68060125	6-(2,4-dichlorophenyl)-8-ethyl-2-(3-fluoro-4-piperazin-1-ylanilino)pyrido[2,3-d]pyrimidin-7-one	Serine/threonine-protein kinase PAK 1	PI3K-Akt signaling pathway	Q13153	435714	PAK1	PKN1, DBK, PAK-1, PAK1, PKN, PKN-ALPHA, PRK1, PRKCL1	5585	Inhibitor	Not Available
499	Ganaxolone	CCD 1042; B7092	Phase II Completed	Fragile X Syndrome	28764646	6918305	1-[(3R,5S,8R,9S,10S,13S,14S,17S)-3-hydroxy-3,10,13-trimethyl-1,2,4,5,6,7,8,9,11,12,14,15,16,17-tetradecahydrocyclopenta[a]phenanthren-17-yl]ethanone	Gamma-aminobutyric acid receptor subunit alpha-1	GABAergic synapse	P14867	175934	GABRA1	GABRA1, ECA4, EIEE19, EJM, EJM5	2554	Agonist	NCT01725152
606	Lithium	Not Available	Under Investigation	Fragile X syndrome	24814569	28486	lithium(1+) ion	Glutamate receptor ionotropic, NMDA 2A	Neuroactive ligand-receptor interaction	Q12879	411472	GRIN2A	GRIN2A, EPND, FESD, GluN2A, LKS, NMDAR2A, NR2A	2903	Antagonist	Not Available
622	Lovastatin	mevinolin; Mevacor; Lovalip; Altoprev; Mevinacor; Altocor; Hipovastin	Phase IV Completed	Fragile X Syndrome	25258112	53232	[(1S,3R,7S,8S,8aR)-8-[2-[(2R,4R)-4-hydroxy-6-oxooxan-2-yl]ethyl]-3,7-dimethyl-1,2,3,7,8,8a-hexahydronaphthalen-1-yl] (2S)-2-methylbutanoate	Histone deacetylase 2	Notch signaling pathway	Q92769	3352	HDAC2	HDAC2, HD2, RPD3, YAF1	3066	Other	NCT02642653
625	LP-211	HG-0230	Under Investigation	Fragile X Syndrome	25814945	25107716	N-[(4-cyanophenyl)methyl]-6-[4-(2-phenylphenyl)piperazin-1-yl]hexanamide	5-hydroxytryptamine receptor 7	Neuroactive ligand-receptor interaction	P34969	73739	HTR7	HTR7, 5-HT7	3363	Agonist	Not Available
643	Mavoglurant	AFQ056; HY-15257	Terminated at Phase II	Fragile X Syndrome	27186135	9926832	methyl (3aR,4S,7aR)-4-hydroxy-4-[2-(3-methylphenyl)ethynyl]-3,3a,5,6,7,7a-hexahydro-2H-indole-1-carboxylate	Metabotropic glutamate receptor 5	Neuroactive ligand-receptor interaction	P41594	147361	GRM5	GRM5, GPRC1E, MGLUR5, PPP1R86, mGlu5	2915	Antagonist	NCT01348087
657	Metformin	1,1-Dimethylbiguanide; Glumetza; Metiguanide; Glucophage; Haurymelin; Flumamine; Diabetosan	Under Investigation	Fragile X Syndrome	28436599	4091	3-(diaminomethylidene)-1,1-dimethylguanidine	5'-AMP-activated protein kinase subunit beta-1	AMPK signaling pathway	Q9Y478	741184	PRKAB1	PRKAB1, AMPK, HAMPKb	5564	Inducer	Not Available
692	Minocycline hydrochloride	Minomycin; Minocin; Solodyn; Acnez; Lederderm; s4226	Clinical Trail Completed	Fragile X Syndrome	23572165	54685925	(4S,4aS,5aR,12aR)-4,7-bis(dimethylamino)-1,10,11,12a-tetrahydroxy-3,12-dioxo-4a,5,5a,6-tetrahydro-4H-tetracene-2-carboxamide;hydrochloride	Matrix metalloproteinase-9	IL-17 signaling pathway	P14780	297413	MMP9	MMP9, CLG4B, GELB, MANDP2, MMP-9	4318	Inhibitor	NCT01053156
698	MMEA	1c-22948243; Akt Inhibitor IX, API-59CJ-Ome; 9-Methoxy-N(2)-methylellipticinium; NSC 627505	Under Investigation	Fragile X syndrome	22948243	125823	9-methoxy-2,5,11-trimethyl-6H-pyrido[4,3-b]carbazol-2-ium	d(CGG)n FMR1 (fragile X mental retardation 1)	RNA transport	Q06787	103183	FMR1	FMR1, FMRP, FRAXA, POF, POF1	2332	Aggregation Inhibitor	Not Available
705	MPEP	2-Methyl-6-(phenylethynyl)pyridine; GTPL1426	Under Investigation	Fragile X syndrome	27411166	3025961	2-methyl-6-(2-phenylethynyl)pyridine	Metabotropic glutamate receptor 5	Neuroactive ligand-receptor interaction	P41594	147361	GRM5	GRM5, GPRC1E, MGLUR5, PPP1R86, mGlu5	2915	Antagonist	Not Available
724	NCD	N-carbamoyl-L-aspartate; Ureidosuccinate; Carbamylaspartic acid; NSC 14983; AC1L3PFY	Under Investigation	Fragile X Syndrome	22326165	93072	(2S)-2-(carbamoylamino)butanedioic acid	d(CGG)n FMR1 (fragile X mental retardation 1)	RNA transport	Q06787	103183	FMR1	FMR1, FMRP, FRAXA, POF, POF1	2332	Aggregation Inhibitor	Not Available
742	NSC311153 (1a)	AC1L8TSO	Under Investigation	Fragile X syndrome	22948243	432607	acetic acid;5,11-dimethyl-2-(2-piperidin-1-ylethyl)-6H-pyrido[4,3-b]carbazol-2-ium-9-ol	d(CGG)n FMR1 (fragile X mental retardation 1)	RNA transport	Q06787	103183	FMR1	FMR1, FMRP, FRAXA, POF, POF1	2332	Aggregation Inhibitor	Not Available
749	Nutlin-3	EX-A851; KS-00000I8D; s1061; RL04058; NSC-732664	Under Investigation	Fragile X syndrome	27122614	216345	4-[4,5-bis(4-chlorophenyl)-2-(4-methoxy-2-propan-2-yloxyphenyl)-4,5-dihydroimidazole-1-carbonyl]piperazin-2-one	E3 ubiquitin-protein ligase Mdm2	PI3K-Akt signaling pathway	Q00987	484551	MDM2	MDM2, ACTFS, HDMX, hdm2	4193	Antagonist	Not Available
808	PF-4708671	5FI; EX-A248; SYN1177; s2163; BC600599	Under Investigation	Fragile X Syndrome	26708105	51371303	2-[[4-(5-ethylpyrimidin-4-yl)piperazin-1-yl]methyl]-6-(trifluoromethyl)-1H-benzimidazole	p70 ribosomal S6 kinase 1 (S6K1)	mTOR signaling pathway	P23443	463642	RPS6KB1	RPS6KB1, PS6K, S6K, S6K-beta-1, S6K1, STK14A, p70_S6KA, p70(S6K)-alpha, p70-S6K, p70-alpha	6198	Inhibitor	Not Available
947	SB216763	EX-A291; SYN1075	Under Investigation	Fragile X Syndrome	22048960	176158	3-(2,4-dichlorophenyl)-4-(1-methylindol-3-yl)pyrrole-2,5-dione	Glycogen synthase kinase-3 beta	Dopaminergic synapse	P49841	445733	GSK3B	NA	2932	Inhibitor	Not Available
962	Sertraline	Sertralinum; Zoloft; Lustral; Cp 51974	Phase II Completed	Fragile X Syndrome	27560971	68617	(1S,4S)-4-(3,4-dichlorophenyl)-N-methyl-1,2,3,4-tetrahydronaphthalen-1-amine	Sodium-dependent serotonin transporter	Serotonergic synapse	P31645	29792	SLC6A4	SLC6A4, 5-HTT, 5-HTTLPR, 5HTT, HTT, OCD1, SERT, SERT1, hSERT	6532	Inhibitor	NCT01474746
1023	Taurine	2-aminoethanesulfonic acid; tauphon; O-Due; 2-Sulfoethylamine	Under Investigation	Fragile X Syndrome	25833515	1123	2-aminoethanesulfonic acid	Gamma-aminobutyric acid receptor subunit alpha-1	GABAergic synapse	P14867	175934	GABRA1	GABRA1, ECA4, EIEE19, EJM, EJM5	2554	Antagonist	Not Available
1075	trofinetide	NNZ-2566	Phase II Completed	Fragile X Syndrome	25613838	11318905	(2S)-2-[[(2S)-1-(2-aminoacetyl)-2-methylpyrrolidine-2-carbonyl]amino]pentanedioic acid	N-terminal tripeptide of insulin-like growth factor 1, (IGF-1[1-3])	Not Available	Not Available	Not Available	Not Available	Not Available	Not Available	Analog	NCT01894958
19	2HE-5NMe	Not Available	Under Investigation	Fragile X-Associated Tremor Ataxia Syndrome	27276216	Not Available	2-[(1-{3-[N-(carbamoylmethyl)-2-{2-[2-(2-{2-[2-({3-[4-({5,11-dimethyl-10H-pyrido[3,4-b]carbazol-2-ium-2-yl}methyl)-2,3-dihydro-1H-1,2,3-triazol-1-yl]propyl}amino)acetamido]acetamido}acetamido)acetamido]acetamido}acetamido]propyl}-2,3-dihydro-1H-1,2,3-triazol-4-yl)methyl]-8-hydroxy-5,11-dimethyl-5H,6H,11H-pyrido[4,3-b]carbazol-2-ium	d(CGG)n FMR1 (fragile X mental retardation 1)	RNA transport	Q06787	103183	FMR1	FMR1, FMRP, FRAXA, POF, POF1	2332	Aggregation Inhibitor	Not Available
47	Allopregnanolone	SGE-872; 3alpha-OH DHP; SAGE-547; Brexanolone; LS-118573	Phase II	Fragile X-Associated Tremor Ataxia Syndrome	26308557	92786	1-[(3R,5S,8R,9S,10S,13S,14S,17S)-3-hydroxy-10,13-dimethyl-2,3,4,5,6,7,8,9,11,12,14,15,16,17-tetradecahydro-1H-cyclopenta[a]phenanthren-17-yl]ethanone	Gamma-aminobutyric acid type B receptor subunit 1	GABAergic synapse	Q9UBS5	167017	GABBR1	GABBR1, GABABR1, GABBR1-3, GB1, GPRC3A	2550	Positive modulator	NCT02603926
524	Ht-N3	Not Available	Under Investigation	Fragile X-Associated Tremor Ataxia Syndrome	24506227	Not Available	(3-aminopropyl)[4-(3-{6-[5-(4-methylpiperazin-1-yl)-1H-1,3-benzodiazol-2-yl]-1H-1,3-benzodiazol-2-yl}phenoxy)butyl]amine	r(CGG)exp SMN2	RNA transport	B4DP61	202179	SMN2	SMN2, BCD541, C-BCD541, GEMIN1, SMNC, TDRD16B	6607	RNA-Protein complex inhibitor	Not Available
650	Memantine	Ebixa; D-145	Clinical Trail Completed	Fragile X-Associated Tremor Ataxia Syndrome	24345444	4054	3,5-dimethyladamantan-1-amine	Glutamate receptor ionotropic, NMDA 3A	Neuroactive ligand-receptor interaction	Q8TCU5	654783	GRIN3A	GRIN3A, GluN3A, NMDAR-L, NR3A	116443	Antagonist	NCT00584948

## Sheet: COMBINED
Database ID	Drug Name	Drug Synonyms	Status	Disease Name	Pubmed ID	Pubchem Compound ID	Drug Target Name	Pathway in which Target is involved	Uniprot ID of Target	UNIGENE	Gene Name	Gene Synonyms	NCBI GENE ID	Mode of Action	Clinical Trials database
1	Compound_23	Not Available	Under Investigation	Amyotrophic Lateral Sclerosis (ALS)	22922411	Not Available	Ephrin type-A receptor 4	Axon guidance	P54764	371218	EPHA4	EPHA4, HEK8, SEK, TYRO1	2043	Inhibitor	Not Available
1175	Deferiprone	Ferriprox; CP20; APO-66; Deferum; CGP-37391	Phase II/III	Amyotrophic Lateral Sclerosis (ALS)	29287521	2972	UDP-glucuronosyltransferase 1-6	Pentose and glucuronate interconversions	P19224	554822	UGT1A6	UGT1A6, GNT1, HLUGP, HLUGP1, UDPGT, UDPGT_1-6, UGT1, UGT1A6S, UGT1F	54578	Substrate	NCT03293069
1177	Triheptanoin	Trienanthoin; Trioenanthoin; Triheptylin; Triheptanoic glyceride	Phase I/II	Amyotrophic Lateral Sclerosis (ALS)	27564703	69286	Brain Energy metabolism	Not Available	Not Available	Not Available	Not Available	Not Available	Not Available	Not Available	NCT03506425
1178	RNS60	NA	Phase II	Amyotrophic Lateral Sclerosis (ALS)	29495962	Not Available	Not Available	Not Available	Not Available	Not Available	Not Available	Not Available	Not Available	Not Available	NCT02988297
3	052C9	AC1LEPV7; HE190469; ST024603; AKOS030553058	Under Investigation	Amyotrophic Lateral Sclerosis (ALS)	18627324	716049	Nuclear factor erythroid 2-related factor 2	Protein processing in endoplasmic reticulum	Q16236	744006	NFE2L2	NFE2L2, HEBP1, NRF2	4780	Activator	Not Available
11	14-25772747	Not Available	Under Investigation	Amyotrophic Lateral Sclerosis (ALS)	25772747	Not Available	Superoxide Dismutase 1	Peroxisome	P00441	443914	SOD1	SOD1, ALS, ALS1, HEL-S-44, IPOA, SOD, hSod1, homodimer	6647	Inhibitor	Not Available
45	AGS-499	Not Available	Under Investigation	Amyotrophic Lateral Sclerosis (ALS)	22351600	Not Available	Telomerase	Telomere Extension By Telomerase	O14746	492203	TERT	TERT, CMM9, DKCA2, DKCB4, EST2, PFBMFT1, TCS1, TP2, TRT, hEST2, hTRT	7015	Activator	Not Available
77	AR-A014418	GSK-3 inhibitor VIII	Under Investigation	Amyotrophic Lateral Sclerosis (ALS)	17433298	448014	Glycogen synthase kinase-3 beta	Dopaminergic synapse	P49841	445733	GSK3B	NA	2932	Inhibitor	Not Available
82	Arimoclomol	API0007198	Phase II/III	Amyotrophic Lateral Sclerosis (ALS)	23978556	9568077	Superoxide Dismutase 1	Peroxisome	P00441	443914	SOD1	SOD1, ALS, ALS1, HEL-S-44, IPOA, SOD, hSod1, homodimer	6647	Inhibitor	NCT00706147
153	Bromocriptine	Bromoergocriptine; Bromocriptina; Parlodel; Ergoset; Apo-Bromocriptine	Under Investigation	Amyotrophic Lateral Sclerosis (ALS)	21867702	31101	D(2) dopamine receptor	Neuroactive ligand-receptor interaction	P14416	73893	DRD2	DRD2, D2DR, D2R	1813	Agonist	Not Available
172	Calpastatin	DNC000381	Under Investigation	Amyotrophic Lateral Sclerosis (ALS)	26756888	56603756	Nuclear factor erythroid 2-related factor 2	Protein processing in endoplasmic reticulum	Q16236	744006	NFE2L2	NFE2L2, HEBP1, NRF2	4780	Activator	Not Available
195	CDDO-EA	2-cyano-3,12-dioxoolean-1,9-dien-28-oic acid-ethylamide; CS-3079	Under Investigation	Amyotrophic Lateral Sclerosis (ALS)	21457778	44159258	Nuclear factor erythroid 2-related factor 2	Protein processing in endoplasmic reticulum	Q16236	744006	NFE2L2	NFE2L2, HEBP1, NRF2	4780	Activator	Not Available
196	CDDO-TFEA	CDDO-trifluoroethylamide	Under Investigation	Amyotrophic Lateral Sclerosis (ALS)	21457778	Not Available	Nuclear factor erythroid 2-related factor 2	Protein processing in endoplasmic reticulum	Q16236	744006	NFE2L2	NFE2L2, HEBP1, NRF2	4780	Activator	Not Available
198	Ceftriaxone	Biotrakson; Rocephin; Longacef; Rophex; Rocephalin	Clinical Trail Completed	Amyotrophic Lateral Sclerosis (ALS)	25297012	5479530	Glutamine synthetase	GABAergic synapse	P15104	132016	GLUL	GLUL, GLNS, GS, PIG43, PIG59	2752	Inducer	NCT00349622
203	CHD_10	Not Available	Under Investigation	Amyotrophic Lateral Sclerosis (ALS)	22189273	Not Available	Superoxide Dismutase 1	Peroxisome	P00441	443914	SOD1	SOD1, ALS, ALS1, HEL-S-44, IPOA, SOD, hSod1, homodimer	6647	Inhibitor	Not Available
204	CHD_11	Not Available	Under Investigation	Amyotrophic Lateral Sclerosis (ALS)	22189273	Not Available	Superoxide Dismutase 1	Peroxisome	P00441	443914	SOD1	SOD1, ALS, ALS1, HEL-S-44, IPOA, SOD, hSod1, homodimer	6647	Inhibitor	Not Available
205	CHD_12	Not Available	Under Investigation	Amyotrophic Lateral Sclerosis (ALS)	22189273	Not Available	Superoxide Dismutase 1	Peroxisome	P00441	443914	SOD1	SOD1, ALS, ALS1, HEL-S-44, IPOA, SOD, hSod1, homodimer	6647	Inhibitor	Not Available
206	CHD_13	Not Available	Under Investigation	Amyotrophic Lateral Sclerosis (ALS)	22189273	Not Available	Superoxide Dismutase 1	Peroxisome	P00441	443914	SOD1	SOD1, ALS, ALS1, HEL-S-44, IPOA, SOD, hSod1, homodimer	6647	Inhibitor	Not Available
207	CHD_14	Not Available	Under Investigation	Amyotrophic Lateral Sclerosis (ALS)	22189273	Not Available	Superoxide Dismutase 1	Peroxisome	P00441	443914	SOD1	SOD1, ALS, ALS1, HEL-S-44, IPOA, SOD, hSod1, homodimer	6647	Inhibitor	Not Available
208	CHD_15	Not Available	Under Investigation	Amyotrophic Lateral Sclerosis (ALS)	22189273	Not Available	Superoxide Dismutase 1	Peroxisome	P00441	443914	SOD1	SOD1, ALS, ALS1, HEL-S-44, IPOA, SOD, hSod1, homodimer	6647	Inhibitor	Not Available
209	CHD_16	Not Available	Under Investigation	Amyotrophic Lateral Sclerosis (ALS)	22189273	Not Available	Superoxide Dismutase 1	Peroxisome	P00441	443914	SOD1	SOD1, ALS, ALS1, HEL-S-44, IPOA, SOD, hSod1, homodimer	6647	Inhibitor	Not Available
210	CHD_17	Not Available	Under Investigation	Amyotrophic Lateral Sclerosis (ALS)	22189273	Not Available	Superoxide Dismutase 1	Peroxisome	P00441	443914	SOD1	SOD1, ALS, ALS1, HEL-S-44, IPOA, SOD, hSod1, homodimer	6647	Inhibitor	Not Available
211	CHD_18	Not Available	Under Investigation	Amyotrophic Lateral Sclerosis (ALS)	22189273	Not Available	Superoxide Dismutase 1	Peroxisome	P00441	443914	SOD1	SOD1, ALS, ALS1, HEL-S-44, IPOA, SOD, hSod1, homodimer	6647	Inhibitor	Not Available
212	CHD_19	Not Available	Under Investigation	Amyotrophic Lateral Sclerosis (ALS)	22189273	Not Available	Superoxide Dismutase 1	Peroxisome	P00441	443914	SOD1	SOD1, ALS, ALS1, HEL-S-44, IPOA, SOD, hSod1, homodimer	6647	Inhibitor	Not Available
213	CHD_20	Not Available	Under Investigation	Amyotrophic Lateral Sclerosis (ALS)	22189273	Not Available	Superoxide Dismutase 1	Peroxisome	P00441	443914	SOD1	SOD1, ALS, ALS1, HEL-S-44, IPOA, SOD, hSod1, homodimer	6647	Inhibitor	Not Available
214	CHD_21	Not Available	Under Investigation	Amyotrophic Lateral Sclerosis (ALS)	22189273	Not Available	Superoxide Dismutase 1	Peroxisome	P00441	443914	SOD1	SOD1, ALS, ALS1, HEL-S-44, IPOA, SOD, hSod1, homodimer	6647	Inhibitor	Not Available
215	CHD_22	Not Available	Under Investigation	Amyotrophic Lateral Sclerosis (ALS)	22189273	Not Available	Superoxide Dismutase 1	Peroxisome	P00441	443914	SOD1	SOD1, ALS, ALS1, HEL-S-44, IPOA, SOD, hSod1, homodimer	6647	Inhibitor	Not Available
216	CHD_23	Not Available	Under Investigation	Amyotrophic Lateral Sclerosis (ALS)	22189273	Not Available	Superoxide Dismutase 1	Peroxisome	P00441	443914	SOD1	SOD1, ALS, ALS1, HEL-S-44, IPOA, SOD, hSod1, homodimer	6647	Inhibitor	Not Available
217	CHD_24	Not Available	Under Investigation	Amyotrophic Lateral Sclerosis (ALS)	22189273	Not Available	Superoxide Dismutase 1	Peroxisome	P00441	443914	SOD1	SOD1, ALS, ALS1, HEL-S-44, IPOA, SOD, hSod1, homodimer	6647	Inhibitor	Not Available
218	CHD_25	Not Available	Under Investigation	Amyotrophic Lateral Sclerosis (ALS)	22189273	Not Available	Superoxide Dismutase 1	Peroxisome	P00441	443914	SOD1	SOD1, ALS, ALS1, HEL-S-44, IPOA, SOD, hSod1, homodimer	6647	Inhibitor	Not Available
219	CHD_26	Not Available	Under Investigation	Amyotrophic Lateral Sclerosis (ALS)	22189273	Not Available	Superoxide Dismutase 1	Peroxisome	P00441	443914	SOD1	SOD1, ALS, ALS1, HEL-S-44, IPOA, SOD, hSod1, homodimer	6647	Inhibitor	Not Available
220	CHD_27	Not Available	Under Investigation	Amyotrophic Lateral Sclerosis (ALS)	22189273	Not Available	Superoxide Dismutase 1	Peroxisome	P00441	443914	SOD1	SOD1, ALS, ALS1, HEL-S-44, IPOA, SOD, hSod1, homodimer	6647	Inhibitor	Not Available
221	CHD_28	Not Available	Under Investigation	Amyotrophic Lateral Sclerosis (ALS)	22189273	Not Available	Superoxide Dismutase 1	Peroxisome	P00441	443914	SOD1	SOD1, ALS, ALS1, HEL-S-44, IPOA, SOD, hSod1, homodimer	6647	Inhibitor	Not Available
222	CHD_29	Not Available	Under Investigation	Amyotrophic Lateral Sclerosis (ALS)	22189273	Not Available	Superoxide Dismutase 1	Peroxisome	P00441	443914	SOD1	SOD1, ALS, ALS1, HEL-S-44, IPOA, SOD, hSod1, homodimer	6647	Inhibitor	Not Available
223	CHD_30	Not Available	Under Investigation	Amyotrophic Lateral Sclerosis (ALS)	22189273	Not Available	Superoxide Dismutase 1	Peroxisome	P00441	443914	SOD1	SOD1, ALS, ALS1, HEL-S-44, IPOA, SOD, hSod1, homodimer	6647	Inhibitor	Not Available
224	CHD_31	Not Available	Under Investigation	Amyotrophic Lateral Sclerosis (ALS)	22189273	Not Available	Superoxide Dismutase 1	Peroxisome	P00441	443914	SOD1	SOD1, ALS, ALS1, HEL-S-44, IPOA, SOD, hSod1, homodimer	6647	Inhibitor	Not Available
225	CHD_32	Not Available	Under Investigation	Amyotrophic Lateral Sclerosis (ALS)	22189273	Not Available	Superoxide Dismutase 1	Peroxisome	P00441	443914	SOD1	SOD1, ALS, ALS1, HEL-S-44, IPOA, SOD, hSod1, homodimer	6647	Inhibitor	Not Available
226	CHD_33	Not Available	Under Investigation	Amyotrophic Lateral Sclerosis (ALS)	22189273	Not Available	Superoxide Dismutase 1	Peroxisome	P00441	443914	SOD1	SOD1, ALS, ALS1, HEL-S-44, IPOA, SOD, hSod1, homodimer	6647	Inhibitor	Not Available
227	CHD_34	Not Available	Under Investigation	Amyotrophic Lateral Sclerosis (ALS)	22189273	Not Available	Superoxide Dismutase 1	Peroxisome	P00441	443914	SOD1	SOD1, ALS, ALS1, HEL-S-44, IPOA, SOD, hSod1, homodimer	6647	Inhibitor	Not Available
228	CHD_35	Not Available	Under Investigation	Amyotrophic Lateral Sclerosis (ALS)	22189273	Not Available	Superoxide Dismutase 1	Peroxisome	P00441	443914	SOD1	SOD1, ALS, ALS1, HEL-S-44, IPOA, SOD, hSod1, homodimer	6647	Inhibitor	Not Available
229	CHD_36	Not Available	Under Investigation	Amyotrophic Lateral Sclerosis (ALS)	22189273	Not Available	Superoxide Dismutase 1	Peroxisome	P00441	443914	SOD1	SOD1, ALS, ALS1, HEL-S-44, IPOA, SOD, hSod1, homodimer	6647	Inhibitor	Not Available
230	CHD_37	Not Available	Under Investigation	Amyotrophic Lateral Sclerosis (ALS)	22189273	Not Available	Superoxide Dismutase 1	Peroxisome	P00441	443914	SOD1	SOD1, ALS, ALS1, HEL-S-44, IPOA, SOD, hSod1, homodimer	6647	Inhibitor	Not Available
231	CHD_38	Not Available	Under Investigation	Amyotrophic Lateral Sclerosis (ALS)	22189273	Not Available	Superoxide Dismutase 1	Peroxisome	P00441	443914	SOD1	SOD1, ALS, ALS1, HEL-S-44, IPOA, SOD, hSod1, homodimer	6647	Inhibitor	Not Available
232	CHD_39	Not Available	Under Investigation	Amyotrophic Lateral Sclerosis (ALS)	22189273	Not Available	Superoxide Dismutase 1	Peroxisome	P00441	443914	SOD1	SOD1, ALS, ALS1, HEL-S-44, IPOA, SOD, hSod1, homodimer	6647	Inhibitor	Not Available
233	CHD_40	Not Available	Under Investigation	Amyotrophic Lateral Sclerosis (ALS)	22189273	Not Available	Superoxide Dismutase 1	Peroxisome	P00441	443914	SOD1	SOD1, ALS, ALS1, HEL-S-44, IPOA, SOD, hSod1, homodimer	6647	Inhibitor	Not Available
234	CHD_41	Not Available	Under Investigation	Amyotrophic Lateral Sclerosis (ALS)	22189273	Not Available	Superoxide Dismutase 1	Peroxisome	P00441	443914	SOD1	SOD1, ALS, ALS1, HEL-S-44, IPOA, SOD, hSod1, homodimer	6647	Inhibitor	Not Available
235	CHD_42	Not Available	Under Investigation	Amyotrophic Lateral Sclerosis (ALS)	22189273	Not Available	Superoxide Dismutase 1	Peroxisome	P00441	443914	SOD1	SOD1, ALS, ALS1, HEL-S-44, IPOA, SOD, hSod1, homodimer	6647	Inhibitor	Not Available
236	CHD_43	Not Available	Under Investigation	Amyotrophic Lateral Sclerosis (ALS)	22189273	Not Available	Superoxide Dismutase 1	Peroxisome	P00441	443914	SOD1	SOD1, ALS, ALS1, HEL-S-44, IPOA, SOD, hSod1, homodimer	6647	Inhibitor	Not Available
237	CHD_44	Not Available	Under Investigation	Amyotrophic Lateral Sclerosis (ALS)	22189273	Not Available	Superoxide Dismutase 1	Peroxisome	P00441	443914	SOD1	SOD1, ALS, ALS1, HEL-S-44, IPOA, SOD, hSod1, homodimer	6647	Inhibitor	Not Available
238	CHD_45	Not Available	Under Investigation	Amyotrophic Lateral Sclerosis (ALS)	22189273	Not Available	Superoxide Dismutase 1	Peroxisome	P00441	443914	SOD1	SOD1, ALS, ALS1, HEL-S-44, IPOA, SOD, hSod1, homodimer	6647	Inhibitor	Not Available
239	CHD_46	Not Available	Under Investigation	Amyotrophic Lateral Sclerosis (ALS)	22189273	Not Available	Superoxide Dismutase 1	Peroxisome	P00441	443914	SOD1	SOD1, ALS, ALS1, HEL-S-44, IPOA, SOD, hSod1, homodimer	6647	Inhibitor	Not Available
240	CHD_47	Not Available	Under Investigation	Amyotrophic Lateral Sclerosis (ALS)	22189273	Not Available	Superoxide Dismutase 1	Peroxisome	P00441	443914	SOD1	SOD1, ALS, ALS1, HEL-S-44, IPOA, SOD, hSod1, homodimer	6647	Inhibitor	Not Available
241	CHD_48	Not Available	Under Investigation	Amyotrophic Lateral Sclerosis (ALS)	22189273	Not Available	Superoxide Dismutase 1	Peroxisome	P00441	443914	SOD1	SOD1, ALS, ALS1, HEL-S-44, IPOA, SOD, hSod1, homodimer	6647	Inhibitor	Not Available
242	CHD_49	Not Available	Under Investigation	Amyotrophic Lateral Sclerosis (ALS)	22189273	Not Available	Superoxide Dismutase 1	Peroxisome	P00441	443914	SOD1	SOD1, ALS, ALS1, HEL-S-44, IPOA, SOD, hSod1, homodimer	6647	Inhibitor	Not Available
243	CHD_50	Not Available	Under Investigation	Amyotrophic Lateral Sclerosis (ALS)	22189273	Not Available	Superoxide Dismutase 1	Peroxisome	P00441	443914	SOD1	SOD1, ALS, ALS1, HEL-S-44, IPOA, SOD, hSod1, homodimer	6647	Inhibitor	Not Available
244	CHD_51	Not Available	Under Investigation	Amyotrophic Lateral Sclerosis (ALS)	22189273	Not Available	Superoxide Dismutase 1	Peroxisome	P00441	443914	SOD1	SOD1, ALS, ALS1, HEL-S-44, IPOA, SOD, hSod1, homodimer	6647	Inhibitor	Not Available
245	CHD_52	Not Available	Under Investigation	Amyotrophic Lateral Sclerosis (ALS)	22189273	Not Available	Superoxide Dismutase 1	Peroxisome	P00441	443914	SOD1	SOD1, ALS, ALS1, HEL-S-44, IPOA, SOD, hSod1, homodimer	6647	Inhibitor	Not Available
246	CHD_53	Not Available	Under Investigation	Amyotrophic Lateral Sclerosis (ALS)	22189273	Not Available	Superoxide Dismutase 1	Peroxisome	P00441	443914	SOD1	SOD1, ALS, ALS1, HEL-S-44, IPOA, SOD, hSod1, homodimer	6647	Inhibitor	Not Available
247	CHD_54	Not Available	Under Investigation	Amyotrophic Lateral Sclerosis (ALS)	22189273	Not Available	Superoxide Dismutase 1	Peroxisome	P00441	443914	SOD1	SOD1, ALS, ALS1, HEL-S-44, IPOA, SOD, hSod1, homodimer	6647	Inhibitor	Not Available
248	CHD_55	Not Available	Under Investigation	Amyotrophic Lateral Sclerosis (ALS)	22189273	Not Available	Superoxide Dismutase 1	Peroxisome	P00441	443914	SOD1	SOD1, ALS, ALS1, HEL-S-44, IPOA, SOD, hSod1, homodimer	6647	Inhibitor	Not Available
249	CHD_56	Not Available	Under Investigation	Amyotrophic Lateral Sclerosis (ALS)	22189273	Not Available	Superoxide Dismutase 1	Peroxisome	P00441	443914	SOD1	SOD1, ALS, ALS1, HEL-S-44, IPOA, SOD, hSod1, homodimer	6647	Inhibitor	Not Available
250	CHD_57	Not Available	Under Investigation	Amyotrophic Lateral Sclerosis (ALS)	22189273	Not Available	Superoxide Dismutase 1	Peroxisome	P00441	443914	SOD1	SOD1, ALS, ALS1, HEL-S-44, IPOA, SOD, hSod1, homodimer	6647	Inhibitor	Not Available
251	CHD_58	Not Available	Under Investigation	Amyotrophic Lateral Sclerosis (ALS)	22189273	Not Available	Superoxide Dismutase 1	Peroxisome	P00441	443914	SOD1	SOD1, ALS, ALS1, HEL-S-44, IPOA, SOD, hSod1, homodimer	6647	Inhibitor	Not Available
252	CHD_59	Not Available	Under Investigation	Amyotrophic Lateral Sclerosis (ALS)	22189273	Not Available	Superoxide Dismutase 1	Peroxisome	P00441	443914	SOD1	SOD1, ALS, ALS1, HEL-S-44, IPOA, SOD, hSod1, homodimer	6647	Inhibitor	Not Available
253	CHD_60	Not Available	Under Investigation	Amyotrophic Lateral Sclerosis (ALS)	22189273	Not Available	Superoxide Dismutase 1	Peroxisome	P00441	443914	SOD1	SOD1, ALS, ALS1, HEL-S-44, IPOA, SOD, hSod1, homodimer	6647	Inhibitor	Not Available
254	CHD_61	Not Available	Under Investigation	Amyotrophic Lateral Sclerosis (ALS)	22189273	Not Available	Superoxide Dismutase 1	Peroxisome	P00441	443914	SOD1	SOD1, ALS, ALS1, HEL-S-44, IPOA, SOD, hSod1, homodimer	6647	Inhibitor	Not Available
255	CHD_62	Not Available	Under Investigation	Amyotrophic Lateral Sclerosis (ALS)	22189273	Not Available	Superoxide Dismutase 1	Peroxisome	P00441	443914	SOD1	SOD1, ALS, ALS1, HEL-S-44, IPOA, SOD, hSod1, homodimer	6647	Inhibitor	Not Available
256	CHD_63	Not Available	Under Investigation	Amyotrophic Lateral Sclerosis (ALS)	22189273	Not Available	Superoxide Dismutase 1	Peroxisome	P00441	443914	SOD1	SOD1, ALS, ALS1, HEL-S-44, IPOA, SOD, hSod1, homodimer	6647	Inhibitor	Not Available
257	CHD_64	Not Available	Under Investigation	Amyotrophic Lateral Sclerosis (ALS)	22189273	Not Available	Superoxide Dismutase 1	Peroxisome	P00441	443914	SOD1	SOD1, ALS, ALS1, HEL-S-44, IPOA, SOD, hSod1, homodimer	6647	Inhibitor	Not Available
258	CHD_65	Not Available	Under Investigation	Amyotrophic Lateral Sclerosis (ALS)	22189273	Not Available	Superoxide Dismutase 1	Peroxisome	P00441	443914	SOD1	SOD1, ALS, ALS1, HEL-S-44, IPOA, SOD, hSod1, homodimer	6647	Inhibitor	Not Available
259	CHD_66	Not Available	Under Investigation	Amyotrophic Lateral Sclerosis (ALS)	22189273	Not Available	Superoxide Dismutase 1	Peroxisome	P00441	443914	SOD1	SOD1, ALS, ALS1, HEL-S-44, IPOA, SOD, hSod1, homodimer	6647	Inhibitor	Not Available
260	CHD_67	Not Available	Under Investigation	Amyotrophic Lateral Sclerosis (ALS)	22189273	Not Available	Superoxide Dismutase 1	Peroxisome	P00441	443914	SOD1	SOD1, ALS, ALS1, HEL-S-44, IPOA, SOD, hSod1, homodimer	6647	Inhibitor	Not Available
261	CHD_68	Not Available	Under Investigation	Amyotrophic Lateral Sclerosis (ALS)	22189273	Not Available	Superoxide Dismutase 1	Peroxisome	P00441	443914	SOD1	SOD1, ALS, ALS1, HEL-S-44, IPOA, SOD, hSod1, homodimer	6647	Inhibitor	Not Available
262	CHD_69	Not Available	Under Investigation	Amyotrophic Lateral Sclerosis (ALS)	22189273	Not Available	Superoxide Dismutase 1	Peroxisome	P00441	443914	SOD1	SOD1, ALS, ALS1, HEL-S-44, IPOA, SOD, hSod1, homodimer	6647	Inhibitor	Not Available
263	CHD_7	Not Available	Under Investigation	Amyotrophic Lateral Sclerosis (ALS)	22189273	Not Available	Superoxide Dismutase 1	Peroxisome	P00441	443914	SOD1	SOD1, ALS, ALS1, HEL-S-44, IPOA, SOD, hSod1, homodimer	6647	Inhibitor	Not Available
264	CHD_70	Not Available	Under Investigation	Amyotrophic Lateral Sclerosis (ALS)	22189273	Not Available	Superoxide Dismutase 1	Peroxisome	P00441	443914	SOD1	SOD1, ALS, ALS1, HEL-S-44, IPOA, SOD, hSod1, homodimer	6647	Inhibitor	Not Available
265	CHD_71	Not Available	Under Investigation	Amyotrophic Lateral Sclerosis (ALS)	22189273	Not Available	Superoxide Dismutase 1	Peroxisome	P00441	443914	SOD1	SOD1, ALS, ALS1, HEL-S-44, IPOA, SOD, hSod1, homodimer	6647	Inhibitor	Not Available
266	CHD_72	Not Available	Under Investigation	Amyotrophic Lateral Sclerosis (ALS)	22189273	Not Available	Superoxide Dismutase 1	Peroxisome	P00441	443914	SOD1	SOD1, ALS, ALS1, HEL-S-44, IPOA, SOD, hSod1, homodimer	6647	Inhibitor	Not Available
267	CHD_73	Not Available	Under Investigation	Amyotrophic Lateral Sclerosis (ALS)	22189273	Not Available	Superoxide Dismutase 1	Peroxisome	P00441	443914	SOD1	SOD1, ALS, ALS1, HEL-S-44, IPOA, SOD, hSod1, homodimer	6647	Inhibitor	Not Available
268	CHD_8	Not Available	Under Investigation	Amyotrophic Lateral Sclerosis (ALS)	22189273	Not Available	Superoxide Dismutase 1	Peroxisome	P00441	443914	SOD1	SOD1, ALS, ALS1, HEL-S-44, IPOA, SOD, hSod1, homodimer	6647	Inhibitor	Not Available
269	CHD_9	Not Available	Under Investigation	Amyotrophic Lateral Sclerosis (ALS)	22189273	Not Available	Superoxide Dismutase 1	Peroxisome	P00441	443914	SOD1	SOD1, ALS, ALS1, HEL-S-44, IPOA, SOD, hSod1, homodimer	6647	Inhibitor	Not Available
320	Compound ID 7687685	1. 2-(4-fluorophenoxy)-N-(3-(2-oxopiperidin-1-yl)phenyl)acetamide, AC1OQM9V	Under Investigation	Amyotrophic Lateral Sclerosis (ALS)	22652679	7687685	Superoxide Dismutase 1	Peroxisome	P00441	443914	SOD1	SOD1, ALS, ALS1, HEL-S-44, IPOA, SOD, hSod1, homodimer	6647	Inhibitor	Not Available
334	CPN-9	AC1N1UIO; KB-271985	Under Investigation	Amyotrophic Lateral Sclerosis (ALS)	23000247	4011297	Nuclear factor erythroid 2-related factor 2	Protein processing in endoplasmic reticulum	Q16236	744006	NFE2L2	NFE2L2, HEBP1, NRF2	4780	Activator	Not Available
336	Creatine	Krebiozon; Kreatin; N-amidinosarcosine; Pyrolysate; PhosphagenW-105270	Phase II Completed	Amyotrophic Lateral Sclerosis (ALS)	28980128	586	Creatine kinase M-type	Arginine and proline metabolism	P06732	334347	CKM	CKM, CKMM, M-CK	1158	Ligand	NCT01257581
343	Cu(II)ATSM	0YDK1H9L3A	Phase I/II	Amyotrophic Lateral Sclerosis (ALS)	24899723	10064708	Superoxide Dismutase 1	Peroxisome	P00441	443914	SOD1	SOD1, ALS, ALS1, HEL-S-44, IPOA, SOD, hSod1, homodimer	6647	Inhibitor	NCT03136809
365	DB1246	SCHEMBL3505298	Under Investigation	Amyotrophic Lateral Sclerosis (ALS)	29113975	23156961	r(GGGGCC)exp C9ORF72 RNA	NA	Q96LT7	493639	C9orf72	C9orf72, ALSFTD, DENNL72, FTDALS, FTDALS1	203228	Stabilise GGGGCC repeat G-quadruplex RNA	Not Available
366	DB1247	SCHEMBL14507287	Under Investigation	Amyotrophic Lateral Sclerosis (ALS)	29113975	89354054	r(GGGGCC)exp C9ORF72 RNA	NA	Q96LT7	493639	C9orf72	C9orf72, ALSFTD, DENNL72, FTDALS, FTDALS1	203228	Stabilise GGGGCC repeat G-quadruplex RNA	Not Available
367	DB1273	Not Available	Under Investigation	Amyotrophic Lateral Sclerosis (ALS)	29113975	Not Available	r(GGGGCC)exp C9ORF72 RNA	NA	Q96LT7	493639	C9orf72	C9orf72, ALSFTD, DENNL72, FTDALS, FTDALS1	203228	Stabilise GGGGCC repeat G-quadruplex RNA	Not Available
372	Dehydroepiandrosterone	DHEA; PRASTERONE; Diandron; Psicosterone; Andrestenol; Intrarosa; EM-760	Terminated in Preclincal trail	Amyotrophic Lateral Sclerosis (ALS)	22409357	5881	Androgen receptor	Not Available	P10275	76704	AR	AR, AIS, AR8, DHTR, HUMARA, HYSP1, KD, NR3C4, SBMA, SMAX1, TFM	367	Antagonist	Not Available
383	Dexpramipexole	KNS-760704; Mirapex; sifrole; pramipexol; sifrole	Terminated at Phase III	Amyotrophic Lateral Sclerosis (ALS)	22985432	59868	D(2) dopamine receptor	Dopaminergic synapse	P14416	73893	DRD2	DRD2, D2DR, D2R	1813	Agonist	NCT01622088
387	Dichloroacetate	BRN 3903873; DCA; LS-11597	Under Investigation	Amyotrophic Lateral Sclerosis (ALS)	22509356	25975	Pyruvate dehydrogenase [lipoamide] kinase isozyme 1, mitochondrial	Axon guidance	Q15118	470633	PDK1		5163	Inhibitor	Not Available
394	Dihydrotestosterone	Andractim; Proteina; Neodrol; Protona; DHT; Dihydrotestosteron	Under Investigation	Amyotrophic Lateral Sclerosis (ALS)	22606355	10635	Androgen receptor	Not Available	P10275	76704	AR	AR, AIS, AR8, DHTR, HUMARA, HYSP1, KD, NR3C4, SBMA, SMAX1, TFM	367	Antagonist	Not Available
402	DL-3-n-butylphthalide	N-butylphthalide; AN-078	Under Investigation	Amyotrophic Lateral Sclerosis (ALS)	22056419	61361	Nuclear factor erythroid 2-related factor 2	Protein processing in endoplasmic reticulum	Q16236	744006	NFE2L2	NFE2L2, HEBP1, NRF2	4780	Activator	Not Available
424	Edaravone	MCI-186; Norphenazone; Radicut; edarabone; NSC 12; Monopyrazolone	Phase III	Amyotrophic Lateral Sclerosis (ALS)	28872919	4021	potent scavenger of oxygen radicals	Not Available	Not Available	Not Available	Not Available	Not Available	Not Available	Not Available	NCT01492686
425	Edaravone	MCI-186; Norphenazone; Radicut; edarabone; NSC 12; Monopyrazolone	Phase III Completed	Amyotrophic Lateral Sclerosis (ALS)	18718468	4021	Free radical scavenger	Not Available	Not Available	Not Available	Not Available	Not Available	Not Available	Not Available	NCT00330681
439	ER-000444793	Not Available	Under investigation	Amyotrophic Lateral Sclerosis (ALS)	25565966	2547533	Mitochondrial permeability transition pore (mPTP)	Not Available	Not Available	Not Available	Not Available	Not Available	Not Available	Block	Not Available
451	Ezogabine	Retigabine; Ezogabine; Potiga; Trobalt; GKE-841; LS-48932	Phase II	Amyotrophic Lateral Sclerosis (ALS)	27314534	121892	Potassium voltage-gated channel subfamily KQT member 2	Cholinergic synapse	O43526	161851	KCNQ2	KCNQ2, BFNC, EBN, EBN1, ENB1, HNSPC, KCNA11, KV7.2	3785	Agonist	NCT02450552
456	Fasudil	Fasudilum; AT877; M77; A21128	Phase II	Amyotrophic Lateral Sclerosis (ALS)	28197100	3547	Rho-associated protein kinase (ROCK)	cAMP signaling pathway	Q13464	306307	ROCK1	ROCK1, P160ROCK, ROCK-I	6093	Inhibitor	NCT01935518
466	Fingolimod	FTY720; Gilenia	Phase II	Amyotrophic Lateral Sclerosis (ALS)	28662296	107970	Sphingosine-1 phosphate receptor 5	Neuroactive ligand-receptor interaction	Q9H228	501561	S1PR5	S1PR5, EDG8, Edg-8, S1P5, SPPR-1, SPPR-2	53637	Agonist	NCT01786174
500	Gapmers - ASO	2-MOE phosphorothioate gapmers (myotonic dystrophy)	Phase I	Amyotrophic Lateral Sclerosis (ALS)	24139042	Not Available	r(GGGGCC)exp C9ORF72 RNA	NA	Q96LT7	493639	C9orf72	C9orf72, ALSFTD, DENNL72, FTDALS, FTDALS1	203228	Antisense	Not Available
528	Ibudilast	MN-166; Eyevinal; AV-411; KC 404; LS-129153	Phase II	Amyotrophic Lateral Sclerosis (ALS)	26005122	3671	cAMP-specific 3',5'-cyclic phosphodiesterase 4A	cAMP signaling pathway	P27815	89901	PDE4A	PDE4A, DPDE2, PDE4, PDE46	5141	Inhibitor	NCT02238626
542	ISIS-SOD1RX	ISIS 333611; UNII-5QY760I44W	Phase I	Amyotrophic Lateral Sclerosis (ALS)	23541756	71587877	Superoxide Dismutase 1	Peroxisome	P00441	443914	SOD1	SOD1, ALS, ALS1, HEL-S-44, IPOA, SOD, hSod1, homodimer	6647	Antisense	Not Available
543	ISIS-SOD1RX	ISIS 333611; UNII-5QY760I44W	Phase I Completed	Amyotrophic Lateral Sclerosis (ALS)	23541756	71587877	Superoxide Dismutase 1	Peroxisome	P00441	443914	SOD1	SOD1, ALS, ALS1, HEL-S-44, IPOA, SOD, hSod1, homodimer	6647	Antisense	NCT01041222
555	Kenpaullone	9-Bromopaullone; Bromo Paullone; X5716	Under Preclincal trail	Amyotrophic Lateral Sclerosis (ALS)	23602540	3820	Glycogen synthase kinase-3 beta	Dopaminergic synapse	P49841	445733	GSK3B	NA	2932	Inhibitor	Not Available
564	L-745870	CPMPP-3; Tocris-1002	Under Investigation	Amyotrophic Lateral Sclerosis (ALS)	18423451	5311200	D(4) dopamine receptor	Dopaminergic synapse	P21917	99922	DRD4	DRD4, D4DR	1815	Antagonist	Not Available
609	Lithium Carbonate	Lithobid; Micalith; Lithotabs; Priadel; Neurolepsin; Hypnorex; Plenur	Phase II	Amyotrophic Lateral Sclerosis (ALS)	24667005	11125	Glutamate receptor 3	Neuroactive ligand-receptor interaction	P42263	377070	GRIA3	GRIA3, GLUR-C, GLUR-K3, GLUR3, GLURC, GluA3, MRX94	2892	Potentiator	NCT00790582
642	Masitinib	Masivet; AB 1010; masican; RS0047	Phase II/III Completed	Amyotrophic Lateral Sclerosis (ALS)	27400786	10074640	Tyrosine-protein kinase ABL1	Neurotrophin signaling pathway	P00519	431048	c-Abl	ABL1, ABL, CHDSKM, JTK7, bcr/abl, c-ABL, c-ABL1, p150, v-abl	25	Inhibitor	NCT02588677
647	mecobalamin	E0302; Methyl vitamin B12; Methycobal; Q-201390	Phase II/III Completed	Amyotrophic Lateral Sclerosis (ALS)	25982504	10898559	Not Available	Not Available	Not Available	Not Available	Not Available	Not Available	Not Available	Protection against glutamate-induced cytotoxicity	NCT00445172
652	Memantine	Ebixa; D-145	Phase II	Amyotrophic Lateral Sclerosis (ALS)	24356417	4054	Glutamate receptor ionotropic, NMDA 3A	Neuroactive ligand-receptor interaction	Q8TCU5	654783	GRIN3A	GRIN3A, GluN3A, NMDAR-L, NR3A	116443	Antagonist	NCT02118727
678	Mexiletine	Mexitil; Mexityl; BRN 2092205; LS-68257; DPA-DC1; NE17727	Phase II	Amyotrophic Lateral Sclerosis (ALS)	26911633	4178	Sodium channel protein type 5 subunit alpha	Adrenergic signaling in cardiomyocytes	Q14524	517898	SCN5A	SCN5A, CDCD2, CMD1E, CMPD2, HB1, HB2, HBBD, HH1, ICCD, IVF, LQT3, Nav1.5, PFHB1, SSS1, VF1	6331	Inhibitor	NCT02781454
686	Miglustat	n?butylidenephthalide; n-butyl deoxynojirimycin; OGT 918; Zavesca; SC-48334	Under Investigation	Amyotrophic Lateral Sclerosis (ALS)	28229532	51634	Ceramide glucosyltransferase	Sphingolipid metabolism	Q16739		UGCG	UGCG, GCS, GLCT1	7357	Antagonist	Not Available
741	NP001	5,7-Dihydroxy-2,2-dimethylchroman-4-one; AC1LGHEA; BDBM32245; T6705	Phase II	Amyotrophic Lateral Sclerosis (ALS)	25884010	821362	inflammatory macrophages and monocytes	Not Available	Not Available	Not Available	Not Available	Not Available	Not Available	Antiinflammatory	NCT02794857
743	NSC311153 (1a)	AC1L8TSO	Under Investigation	Amyotrophic Lateral Sclerosis (ALS)	25132468	432607	r(GGGGCC)exp C9ORF72 RNA	NA	Q96LT7	493639	C9orf72	C9orf72, ALSFTD, DENNL72, FTDALS, FTDALS1	203228	Aggregation Inhibitor	Not Available
744	NSC377363	Not Available	Under trial	Amyotrophic Lateral Sclerosis (ALS)	25132468	54601217	r(GGGGCC)exp C9ORF72 RNA	NA	Q96LT7	493639	C9orf72	C9orf72, ALSFTD, DENNL72, FTDALS, FTDALS1	203228	Aggregation Inhibitor	Not Available
745	NSC699145	AC1L99GD	Under trial	Amyotrophic Lateral Sclerosis (ALS)	25132468	395006	r(GGGGCC)exp C9ORF72 RNA	NA	Q96LT7	493639	C9orf72	C9orf72, ALSFTD, DENNL72, FTDALS, FTDALS1	203228	Aggregation Inhibitor	Not Available
746	Nuedexta	Quinidine sulfate; Kinichron; Quinitex; Systodin; Chinidine sulfate; Auriquin; HSDB 5515; NSC 10004	Phase II Completed	Amyotrophic Lateral Sclerosis (ALS)	28283968	441326	Sigma non-opioid intracellular receptor 1	NA	Q99720	522087	SIGMAR1	SIGMAR1, ALS16, DSMA2, OPRS1, SIG-1R, SR-BP, SR-BP1, SRBP, hSigmaR1, sigma1R	10280	Antagonist	NCT01806857
761	Olesoxime	TRO19622; NSC 21311; 033T870	Phase II/III Completed	Amyotrophic Lateral Sclerosis (ALS)	20721828	21763506	Mitochondrial permeability transition pore (mPTP)	Not Available	Not Available	Not Available	Not Available	Not Available	Not Available	Modulator	NCT00868166
781	P7C3A20	EX-A373; DA-46888; J-690092; CS-5758	Under Investigation	Amyotrophic Lateral Sclerosis (ALS)	23027932	46853447	Anti-apoptotic and mitochondrial protective	Not Available	Not Available	Not Available	Not Available	Not Available	Not Available	Not Available	Not Available
790	Perampanel	E2007; Fycompa; Perampane; CS-1160; BC261877	Phase I/II	Amyotrophic Lateral Sclerosis (ALS)	27350567	9924495	Glutamate receptor 1	Neuroactive ligand-receptor interaction	P42261	519693	GRIA1	GRIA1, GLUH1, GLUR1, GLURA, GluA1, HBGR1	2890	Antagonist	NCT03020797
822	Pimozide	Orap; Opiran; Primozida; R-6238; Antalon	Phase II	Amyotrophic Lateral Sclerosis (ALS)	9864711	16362	D(2) dopamine receptor	Dopaminergic synapse	P14416	73893	DRD2	DRD2, D2DR, D2R	1813	Antagonist	NCT03272503
823	Pimozide	Orap; Opiran; Primozida; R-6238; Antalon	Phase II	Amyotrophic Lateral Sclerosis (ALS)	9864711	16362	D(2) dopamine receptor	Dopaminergic synapse	P14416	73893	DRD2	DRD2, D2DR, D2R	1813	Antagonist	NCT03272503
827	Pioglitazone	Actos; Glustin; Zactos; Duetact; U 72107	Terminated at Phase II	Amyotrophic Lateral Sclerosis (ALS)	22715372	4829	Peroxisome proliferator-activated receptor gamma	PPAR signaling pathway	P37231	162646	PPARG	PPARGC1B, ERRL1, PERC, PGC-1(beta), PGC1B	133522	Agonist	NCT00690118
835	Plerixafor	AMD3100; Mozobil; JM 3100; SID791	Under Investigation	Amyotrophic Lateral Sclerosis (ALS)	27230771	65015	C-X-C chemokine receptor type 4	Axon guidance	P61073	593413	CXCR4	CXCR4, CD184, D2S201E, FB22, HM89, HSY3RR, LAP-3, LAP3, LCR1, LESTR, NPY3R, NPYR, NPYRL, NPYY3R, WHIM, WHIMS	7852	Antagonist	Not Available
863	Procysteine	CCRIS 7672; BRN 4179169; AJ-45615	Under Investigation	Amyotrophic Lateral Sclerosis (ALS)	10227642	72390	Reactive oxygen species	Not Available	Not Available	Not Available	Not Available	Not Available	Not Available	Not Available	Not Available
876	Pyrimethamine	Daraprim; Chloridine; Diaminopyritamin; Ethylpyrimidine; Malocide; Darachlor	Phase I/II Completed	Amyotrophic Lateral Sclerosis (ALS)	28480639	4993	Superoxide Dismutase 1	Peroxisome	P00441	443914	SOD1	SOD1, ALS, ALS1, HEL-S-44, IPOA, SOD, hSod1, homodimer	6647	Inhibitor	NCT01083667
877	Quercetin 3-beta-D-glucoside	Q3BDG	Under Investigation	Amyotrophic Lateral Sclerosis (ALS)	28475686	44259136	Superoxide Dismutase 1	Peroxisome	P00441	443914	SOD1	SOD1, ALS, ALS1, HEL-S-44, IPOA, SOD, hSod1, homodimer	6647	Inhibitor	Not Available
878	Quercitrin	Quercetin 3-rhamnoside; Thujin; NSC9221; CI 75720	Under Investigation	Amyotrophic Lateral Sclerosis (ALS)	28475686	5280459	Superoxide Dismutase 1	Peroxisome	P00441	443914	SOD1	SOD1, ALS, ALS1, HEL-S-44, IPOA, SOD, hSod1, homodimer	6647	Inhibitor	Not Available
897	Rasagiline	TVP-1012; Azilect; AC-723; RAS; IND057	Phase II	Amyotrophic Lateral Sclerosis (ALS)	15372249	3052776	Amine oxidase [flavin-containing] B	Serotonergic synapse	P27338	654473	MAOB	Not Available	4129	Inhibitor	NCT01879241
907	Riluzole	Rilutek; RP 54274; BF-37; CID5070	FDA approved	Amyotrophic Lateral Sclerosis (ALS)	22892214	5070	Metabotropic glutamate receptor 1	Neuroactive ligand-receptor interaction	Q13255	32945	GRM1	GRM1, GPRC1A, MGLU1, MGLUR1, PPP1R85, SCAR13	2911	Inducer	NCT00542412
911	Riluzole	Rilutek; RP 54274; BF-37; CID5070	FDA approved	Amyotrophic Lateral Sclerosis (ALS)	22892214	5070	Sodium channel protein type 5 subunit alpha	Adrenergic signaling in cardiomyocytes	Q14524	517898	SCN5A	SCN5A, CDCD2, CMD1E, CMPD2, HB1, HB2, HBBD, HH1, ICCD, IVF, LQT3, Nav1.5, PFHB1, SSS1, VF1	6331	Inhibitor	NCT00542412
985	Sodium phenylbutyrate	sodium 4-phenylbutyrate; Buphenyl; TriButyrate; Ammonaps; 4PBA	Phase I/II Completed	Amyotrophic Lateral Sclerosis (ALS)	15934930	5258	Histone deacetylase 1	Notch signaling pathway	Q13547	88556	HDAC1	HDAC1, GON-10, HD1, RPD3, RPD3L1	3065	Inhibitor	NCT00107770
1004	SUN N8075	Not Available	Under Investigation	Amyotrophic Lateral Sclerosis (ALS)	21151573	Not Available	Neurosecretory protein VGF	Post-translational protein phosphorylation	O15240	587325	VGF	VGF, SCG7, SgVII	7425	Activator	Not Available
1016	Talampanel	Ampanel; Kinampa; LY 300164; LS-62670	Terminated at Phase II	Amyotrophic Lateral Sclerosis (ALS)	21623665	164509	Metabotropic glutamate receptor 2	Neuroactive ligand-receptor interaction	Q14416	121510	GRM2	GRM2, GLUR2, GPRC1B, MGLUR2, mGlu2	2912	Antagonist	NCT00982150
1017	Talampanel	Ampanel; Kinampa; LY 300164; LS-62670	Terminated at Phase II	Amyotrophic Lateral Sclerosis (ALS)	21623665	164509	Glutamate receptor 1	Neuroactive ligand-receptor interaction	P42261	519693	GRIA1	GRIA1, GLUH1, GLUR1, GLURA, GluA1, HBGR1	2890	Antagonist	NCT00982150
1024	Tauroursodeoxycholic acid (TUDCA)	TUDCA; Taurolite; UR 906; 5D5	Phase II	Amyotrophic Lateral Sclerosis (ALS)	25664595	9848818	Solute carrier organic anion transporter family member 1A2	Bile secretion	P46721	46440	SLCO1A2	SLCO1A2, OATP, OATP-A, OATP1A2, SLC21A3	6579	Agonist	Not Available
1025	Tauroursodeoxycholic acid (TUDCA)	TUDCA; Taurolite; UR 906; 5D5	Phase II/III	Amyotrophic Lateral Sclerosis (ALS)	25664595	9848818	Solute carrier organic anion transporter family member 1A2	Bile secretion	P46721	46440	SLCO1A2	SLCO1A2, OATP, OATP-A, OATP1A2, SLC21A3	6579	NA	NCT00877604
1040	Thalidomide	Sedoval; Thalomid; Corronarobetin; Psycholiquid; Asmadion; Distaval; Ectiluran	Terminated at Phase II	Amyotrophic Lateral Sclerosis (ALS)	19922130	5426	Prostaglandin G/H synthase 2	Serotonergic synapse	P35354	196384	PTGS2	PTGS2, COX-2, COX2, GRIPGHS, PGG/HS, PGHS-2, PHS-2, hCox-2	5743	Inhibitor	NCT00231140
1047	Tirasemtiv	CK-2017357; EX-A367	PhaseII/III	Amyotrophic Lateral Sclerosis (ALS)	26982815	23729157	Troponin	Calcium signaling pathway	P07437	320890	TNNI1	TNNI1, SSTNI, TNN1	7135	Activator	NCT02936635
1049	TMPyP4 Porphyrin	Not Available	Under Investigation	Amyotrophic Lateral Sclerosis (ALS)	24371143	Not Available	r(GGGGCC)exp C9ORF72 RNA	NA	Q96LT7	493639	C9orf72	C9orf72, ALSFTD, DENNL72, FTDALS, FTDALS1	203228	Aggregation Inhibitor	Not Available
1070	Trichostatin A	TSA; Q-201864	Under Investigation	Amyotrophic Lateral Sclerosis (ALS)	21712032	444732	Histone deacetylase 1	Notch signaling pathway	Q13547	88556	HDAC1	HDAC1, GON-10, HD1, RPD3, RPD3L1	3065	Inhibitor	Not Available
1093	Vardenafil	Levitra; Vivanza; BAY 38-9456	Under Investigation	Amyotrophic Lateral Sclerosis (ALS)	29113829	110634	Insulin-like growth factor II	MAPK signaling pathway	P01344	272259	IGF2	IGF2, C11orf43, GRDF, IGF-II, PP9974	3481	Activator	Not Available
15	1d	1d	Under Investigation	Fragile X syndrome	22948243	Not Available	d(CGG)n FMR1 (fragile X mental retardation 1)	RNA transport	Q06787	103183	FMR1	FMR1, FMRP, FRAXA, POF, POF1	2332	Aggregation Inhibitor	Not Available
16	1f	1f	Under Investigation	Fragile X syndrome	22948243	Not Available	d(CGG)n FMR1 (fragile X mental retardation 1)	RNA transport	Q06787	103183	FMR1	FMR1, FMRP, FRAXA, POF, POF1	2332	Aggregation Inhibitor	Not Available
27	7-hydroxyellipticine (1e)	Compound 1e_22948243	Under Investigation	Fragile X syndrome	22948243	125663	d(CGG)n FMR1 (fragile X mental retardation 1)	RNA transport	Q06787	103183	FMR1	FMR1, FMRP, FRAXA, POF, POF1	2332	Aggregation Inhibitor	Not Available
33	Acamprosate	N-Acetylhomotaurine Campral UNII-N4K14YGM3JN-(3-sulfopropyl)ethanimidic acid Aotal	Phase II/III	Fragile X Syndrome	23436129	71158	Gamma-aminobutyric acid receptor subunit alpha-1	GABAergic synapse	P14867	175934	GABRA1	GABRA1, ECA4, EIEE19, EJM, EJM5	2554	Positive modulator	NCT01911455
55	Alpha-Tocopherol	VITAMIN E; Phytogermine; Eprolin; Syntopherol; Denamone; Viteolin; Profecundin	Phase III	Fragile X Syndrome	25187257	14985	Nuclear receptor subfamily 1 group I member 2	Not Available	O75469	7303	NR1I2	NR1I2, BXR, ONR1, PAR, PAR1, PAR2, PARq, PRR, PXR, SAR, SXR	8856	NA	NCT02942498
70	Ampalex	CX-516; BDP-12; AC-001	Phase II Completed	Fragile X Syndrome	17069542	148184	Glutamate receptor 3	Neuroactive ligand-receptor interaction	P42263	377070	GRIA3	GRIA3, GLUR-C, GLUR-K3, GLUR3, GLURC, GluA3, MRX94	2892	Potentiator	NCT00054730
80	Arbaclofen	STX209; GTPL1064	Phase III Completed	Fragile X Syndrome	22993294	44602	Gamma-aminobutyric acid type B receptor subunit 1	GABAergic synapse	Q9UBS5	167017	GABBR1	GABBR1, GABABR1, GABBR1-3, GB1, GPRC3A	2550	Agonist	NCT01282268
81	Arbaclofen	STX209; GTPL1064	Terminated at Phase III	Fragile X Syndrome	22993294	44602	Gamma-aminobutyric acid type B receptor subunit 2	GABAergic synapse	O75899	198612	GABBR2	GABBR2, GABABR2, GPR51, GPRC3B, HG20, HRIHFB2099	9568	Agonist	NCT01555333
87	Aripiprazole	Abilify; Discmelt; OPC 31; Pripiprazole; Aripiprex	Phase II Completed	Fragile X syndrome	21318565	60795	D(2) dopamine receptor	Dopaminergic synapse	P14416	73893	DRD2	DRD2, D2DR, D2R	1813	Antagonist	NCT00420459
97	Ascorbic acid	vitamin C; Ascoltin; Cevitamic acid; Laroscorbine; Viforcit	Phase III	Fragile X Syndrome	25187257	54670067	Egl nine homolog 2	HIF-1 signaling pathway	Q96KS0	730737	EGLN2	EGLN2, EIT6, HIF-PH1, HIFPH1, HPH-1, HPH-3, PHD1	112398	NA	NCT02942498
123	BA-10	SCHEMBL14060827	Under Investigation	Fragile X Syndrome	25814945	71062059	5-hydroxytryptamine receptor 7	Neuroactive ligand-receptor interaction	P34969	73739	HTR7	HTR7, 5-HT7	3363	Agonist	Not Available
127	Basimglurant	RO4917523, RG7090	Under Investigation	Fragile X Syndrome	25665805	11438771	Metabotropic glutamate receptor 5	Neuroactive ligand-receptor interaction	P41594	147361	GRM5	GRM5, GPRC1E, MGLUR5, PPP1R86, mGlu5	2915	Antagonist	Not Available
155	Bryostatin 1	BRYOSTATIN	Under Investigation	Fragile X syndrome	26941170	22524140	Protein kinase C	Neurotrophin signaling pathway	Q05655	155342	PRKCD	PRKCD, ALPS3, CVID9, MAY1, PKCD, nPKC-delta	5580	Agonist	Not Available
374	Detalliptinium	1b; SR-95156B	Under Investigation	Fragile X syndrome	22948243	72035	d(CGG)n FMR1 (fragile X mental retardation 1)	RNA transport	Q06787	103183	FMR1	FMR1, FMRP, FRAXA, POF, POF1	2332	Aggregation Inhibitor	Not Available
391	Dicyclomine	Dicycloverine; Bentylol; Diocyl; Wyovin; Di-syntramine; Procyclomin; Bentomine	Under Investigation	Fragile X Syndrome	21487657	3042	Muscarinic acetylcholine receptor M1	Neuroactive ligand-receptor interaction	P11229	334347	CHRM1	CHRM1, HM1, M1, M1R	1128	Antagonist	Not Available
461	Fenobam	Fenobamum; NPL-2009; BN0209; LP00842	Phase I/II Completed	Fragile X Syndrome	19126569	162834	Metabotropic glutamate receptor 5	Neuroactive ligand-receptor interaction	P41594	147361	GRM5	GRM5, GPRC1E, MGLUR5, PPP1R86, mGlu5	2915	Antagonist	NCT00637221
481	FRAX486	GTPL8938; s7807	Under Investigation	Fragile X Syndrome	23509247	68060125	Serine/threonine-protein kinase PAK 1	PI3K-Akt signaling pathway	Q13153	435714	PAK1	PKN1, DBK, PAK-1, PAK1, PKN, PKN-ALPHA, PRK1, PRKCL1	5585	Inhibitor	Not Available
499	Ganaxolone	CCD 1042; B7092	Phase II Completed	Fragile X Syndrome	28764646	6918305	Gamma-aminobutyric acid receptor subunit alpha-1	GABAergic synapse	P14867	175934	GABRA1	GABRA1, ECA4, EIEE19, EJM, EJM5	2554	Agonist	NCT01725152
606	Lithium	Not Available	Under Investigation	Fragile X syndrome	24814569	28486	Glutamate receptor ionotropic, NMDA 2A	Neuroactive ligand-receptor interaction	Q12879	411472	GRIN2A	GRIN2A, EPND, FESD, GluN2A, LKS, NMDAR2A, NR2A	2903	Antagonist	Not Available
622	Lovastatin	mevinolin; Mevacor; Lovalip; Altoprev; Mevinacor; Altocor; Hipovastin	Phase IV Completed	Fragile X Syndrome	25258112	53232	Histone deacetylase 2	Notch signaling pathway	Q92769	3352	HDAC2	HDAC2, HD2, RPD3, YAF1	3066	Other	NCT02642653
625	LP-211	HG-0230	Under Investigation	Fragile X Syndrome	25814945	25107716	5-hydroxytryptamine receptor 7	Neuroactive ligand-receptor interaction	P34969	73739	HTR7	HTR7, 5-HT7	3363	Agonist	Not Available
643	Mavoglurant	AFQ056; HY-15257	Terminated at Phase II	Fragile X Syndrome	27186135	9926832	Metabotropic glutamate receptor 5	Neuroactive ligand-receptor interaction	P41594	147361	GRM5	GRM5, GPRC1E, MGLUR5, PPP1R86, mGlu5	2915	Antagonist	NCT01348087
657	Metformin	1,1-Dimethylbiguanide; Glumetza; Metiguanide; Glucophage; Haurymelin; Flumamine; Diabetosan	Under Investigation	Fragile X Syndrome	28436599	4091	5'-AMP-activated protein kinase subunit beta-1	AMPK signaling pathway	Q9Y478	741184	PRKAB1	PRKAB1, AMPK, HAMPKb	5564	Inducer	Not Available
692	Minocycline hydrochloride	Minomycin; Minocin; Solodyn; Acnez; Lederderm; s4226	Clinical Trail Completed	Fragile X Syndrome	23572165	54685925	Matrix metalloproteinase-9	IL-17 signaling pathway	P14780	297413	MMP9	MMP9, CLG4B, GELB, MANDP2, MMP-9	4318	Inhibitor	NCT01053156
698	MMEA	1c-22948243; Akt Inhibitor IX, API-59CJ-Ome; 9-Methoxy-N(2)-methylellipticinium; NSC 627505	Under Investigation	Fragile X syndrome	22948243	125823	d(CGG)n FMR1 (fragile X mental retardation 1)	RNA transport	Q06787	103183	FMR1	FMR1, FMRP, FRAXA, POF, POF1	2332	Aggregation Inhibitor	Not Available
705	MPEP	2-Methyl-6-(phenylethynyl)pyridine; GTPL1426	Under Investigation	Fragile X syndrome	27411166	3025961	Metabotropic glutamate receptor 5	Neuroactive ligand-receptor interaction	P41594	147361	GRM5	GRM5, GPRC1E, MGLUR5, PPP1R86, mGlu5	2915	Antagonist	Not Available
724	NCD	N-carbamoyl-L-aspartate; Ureidosuccinate; Carbamylaspartic acid; NSC 14983; AC1L3PFY	Under Investigation	Fragile X Syndrome	22326165	93072	d(CGG)n FMR1 (fragile X mental retardation 1)	RNA transport	Q06787	103183	FMR1	FMR1, FMRP, FRAXA, POF, POF1	2332	Aggregation Inhibitor	Not Available
742	NSC311153 (1a)	AC1L8TSO	Under Investigation	Fragile X syndrome	22948243	432607	d(CGG)n FMR1 (fragile X mental retardation 1)	RNA transport	Q06787	103183	FMR1	FMR1, FMRP, FRAXA, POF, POF1	2332	Aggregation Inhibitor	Not Available
749	Nutlin-3	EX-A851; KS-00000I8D; s1061; RL04058; NSC-732664	Under Investigation	Fragile X syndrome	27122614	216345	E3 ubiquitin-protein ligase Mdm2	PI3K-Akt signaling pathway	Q00987	484551	MDM2	MDM2, ACTFS, HDMX, hdm2	4193	Antagonist	Not Available
808	PF-4708671	5FI; EX-A248; SYN1177; s2163; BC600599	Under Investigation	Fragile X Syndrome	26708105	51371303	p70 ribosomal S6 kinase 1 (S6K1)	mTOR signaling pathway	P23443	463642	RPS6KB1	RPS6KB1, PS6K, S6K, S6K-beta-1, S6K1, STK14A, p70_S6KA, p70(S6K)-alpha, p70-S6K, p70-alpha	6198	Inhibitor	Not Available
947	SB216763	EX-A291; SYN1075	Under Investigation	Fragile X Syndrome	22048960	176158	Glycogen synthase kinase-3 beta	Dopaminergic synapse	P49841	445733	GSK3B	NA	2932	Inhibitor	Not Available
962	Sertraline	Sertralinum; Zoloft; Lustral; Cp 51974	Phase II Completed	Fragile X Syndrome	27560971	68617	Sodium-dependent serotonin transporter	Serotonergic synapse	P31645	29792	SLC6A4	SLC6A4, 5-HTT, 5-HTTLPR, 5HTT, HTT, OCD1, SERT, SERT1, hSERT	6532	Inhibitor	NCT01474746
1023	Taurine	2-aminoethanesulfonic acid; tauphon; O-Due; 2-Sulfoethylamine	Under Investigation	Fragile X Syndrome	25833515	1123	Gamma-aminobutyric acid receptor subunit alpha-1	GABAergic synapse	P14867	175934	GABRA1	GABRA1, ECA4, EIEE19, EJM, EJM5	2554	Antagonist	Not Available
1075	trofinetide	NNZ-2566	Phase II Completed	Fragile X Syndrome	25613838	11318905	N-terminal tripeptide of insulin-like growth factor 1, (IGF-1[1-3])	Not Available	Not Available	Not Available	Not Available	Not Available	Not Available	Analog	NCT01894958
19	2HE-5NMe	Not Available	Under Investigation	Fragile X-Associated Tremor Ataxia Syndrome	27276216	Not Available	d(CGG)n FMR1 (fragile X mental retardation 1)	RNA transport	Q06787	103183	FMR1	FMR1, FMRP, FRAXA, POF, POF1	2332	Aggregation Inhibitor	Not Available
47	Allopregnanolone	SGE-872; 3alpha-OH DHP; SAGE-547; Brexanolone; LS-118573	Phase II	Fragile X-Associated Tremor Ataxia Syndrome	26308557	92786	Gamma-aminobutyric acid type B receptor subunit 1	GABAergic synapse	Q9UBS5	167017	GABBR1	GABBR1, GABABR1, GABBR1-3, GB1, GPRC3A	2550	Positive modulator	NCT02603926
524	Ht-N3	Not Available	Under Investigation	Fragile X-Associated Tremor Ataxia Syndrome	24506227	Not Available	r(CGG)exp SMN2	RNA transport	B4DP61	202179	SMN2	SMN2, BCD541, C-BCD541, GEMIN1, SMNC, TDRD16B	6607	RNA-Protein complex inhibitor	Not Available
650	Memantine	Ebixa; D-145	Clinical Trail Completed	Fragile X-Associated Tremor Ataxia Syndrome	24345444	4054	Glutamate receptor ionotropic, NMDA 3A	Neuroactive ligand-receptor interaction	Q8TCU5	654783	GRIN3A	GRIN3A, GluN3A, NMDAR-L, NR3A	116443	Antagonist	NCT00584948

## Sheet: Statistics
	PMID's			SMALL MOLECULE/DRUGS			DRUG TRGETS
	ALS/FTD	FXTAS/FXS		ALS/FTD	FXTAS/FXS		ALS/FTD	FXTAS/FXS
	22922411	22948243		Compound_23	1d		Ephrin type-A receptor 4	d(CGG)n FMR1 (fragile X mental retardation 1)
	29287521	23436129		Deferiprone	1f		UDP-glucuronosyltransferase 1-6	Gamma-aminobutyric acid receptor subunit alpha-1
	27564703	25187257		Triheptanoin	7-hydroxyellipticine (1e)		Brain Energy metabolism	Nuclear receptor subfamily 1 group I member 2
	29495962	17069542		RNS60	Acamprosate		Not Available	Glutamate receptor 3
	18627324	22993294		052C9	Alpha-Tocopherol		Nuclear factor erythroid 2-related factor 2	Gamma-aminobutyric acid type B receptor subunit 1
	25772747	21318565		14-25772747	Ampalex		Superoxide Dismutase 1	Gamma-aminobutyric acid type B receptor subunit 2
	22351600	25814945		AGS-499	Arbaclofen		Telomerase	D(2) dopamine receptor
	17433298	25665805		AR-A014418	Aripiprazole		Glycogen synthase kinase-3 beta	Egl nine homolog 2
	23978556	26941170		Arimoclomol	Ascorbic acid		D(2) dopamine receptor	5-hydroxytryptamine receptor 7
	21867702	21487657		Bromocriptine	BA-10		Glutamine synthetase	Metabotropic glutamate receptor 5
	26756888	19126569		Calpastatin	Basimglurant		Creatine kinase M-type	Protein kinase C
	21457778	23509247		CDDO-EA	Bryostatin 1		r(GGGGCC)exp C9ORF72 RNA	Muscarinic acetylcholine receptor M1
	25297012	28764646		CDDO-TFEA	Detalliptinium		Androgen receptor	Serine/threonine-protein kinase PAK 1
	22189273	24814569		Ceftriaxone	Dicyclomine		Pyruvate dehydrogenase [lipoamide] kinase isozyme 1, mitochondrial	Glutamate receptor ionotropic, NMDA 2A
	22652679	25258112		CHD_10	Fenobam		potent scavenger of oxygen radicals	Histone deacetylase 2
	23000247	27186135		CHD_11	FRAX486		Free radical scavenger	5'-AMP-activated protein kinase subunit beta-1
	28980128	28436599		CHD_12	Ganaxolone		Mitochondrial permeability transition pore (mPTP)	Matrix metalloproteinase-9
	24899723	23572165		CHD_13	Lithium		Potassium voltage-gated channel subfamily KQT member 2	E3 ubiquitin-protein ligase Mdm2
	29113975	27411166		CHD_14	Lovastatin		Rho-associated protein kinase (ROCK)	p70 ribosomal S6 kinase 1 (S6K1)
	22409357	22326165		CHD_15	LP-211		Sphingosine-1 phosphate receptor 5	Glycogen synthase kinase-3 beta
	22985432	27122614		CHD_16	Mavoglurant		cAMP-specific 3',5'-cyclic phosphodiesterase 4A	Sodium-dependent serotonin transporter
	22509356	26708105		CHD_17	Metformin		D(4) dopamine receptor	N-terminal tripeptide of insulin-like growth factor 1, (IGF-1[1-3])
	22606355	22048960		CHD_18	Minocycline hydrochloride		Glutamate receptor 3	r(CGG)exp SMN2
	22056419	27560971		CHD_19	MMEA		Tyrosine-protein kinase ABL1	Glutamate receptor ionotropic, NMDA 3A
	28872919	25833515		CHD_20	MPEP		Glutamate receptor ionotropic, NMDA 3A
	18718468	25613838		CHD_21	NCD		Sodium channel protein type 5 subunit alpha
	25565966	27276216		CHD_22	NSC311153 (1a)		Ceramide glucosyltransferase
	27314534	26308557		CHD_23	Nutlin-3		inflammatory macrophages and monocytes
	28197100	24506227		CHD_24	PF-4708671		Sigma non-opioid intracellular receptor 1
	28662296	24345444		CHD_25	SB216763		Anti-apoptotic and mitochondrial protective
	24139042			CHD_26	Sertraline		Glutamate receptor 1
	26005122			CHD_27	Taurine		Peroxisome proliferator-activated receptor gamma
	23541756			CHD_28	trofinetide		C-X-C chemokine receptor type 4
	23602540			CHD_29	2HE-5NMe		Reactive oxygen species
	18423451			CHD_30	Allopregnanolone		Amine oxidase [flavin-containing] B
	24667005			CHD_31	Ht-N3		Metabotropic glutamate receptor 1
	27400786			CHD_32	Memantine		Histone deacetylase 1
	25982504			CHD_33			Neurosecretory protein VGF
	24356417			CHD_34			Metabotropic glutamate receptor 2
	26911633			CHD_35			Solute carrier organic anion transporter family member 1A2
	28229532			CHD_36			Prostaglandin G/H synthase 2
	25884010			CHD_37			Troponin
	25132468			CHD_38			Insulin-like growth factor II
	28283968			CHD_39
	20721828			CHD_40
	23027932			CHD_41
	27350567			CHD_42
	9864711			CHD_43
	22715372			CHD_44
	27230771			CHD_45
	10227642			CHD_46
	28480639			CHD_47
	28475686			CHD_48
	15372249			CHD_49
	22892214			CHD_50
	15934930			CHD_51
	21151573			CHD_52
	21623665			CHD_53
	25664595			CHD_54
	19922130			CHD_55
	26982815			CHD_56
	24371143			CHD_57
	21712032			CHD_58
	29113829			CHD_59
				CHD_60
				CHD_61
				CHD_62
				CHD_63
				CHD_64
				CHD_65
				CHD_66
				CHD_67
				CHD_68
				CHD_69
				CHD_7
				CHD_70
				CHD_71
				CHD_72
				CHD_73
				CHD_8
				CHD_9
				Compound ID 7687685
				CPN-9
				Creatine
				Cu(II)ATSM
				DB1246
				DB1247
				DB1273
				Dehydroepiandrosterone
				Dexpramipexole
				Dichloroacetate
				Dihydrotestosterone
				DL-3-n-butylphthalide
				Edaravone
				ER-000444793
				Ezogabine
				Fasudil
				Fingolimod
				Gapmers - ASO
				Ibudilast
				ISIS-SOD1RX
				Kenpaullone
				L-745870
				Lithium Carbonate
				Masitinib
				mecobalamin
				Memantine
				Mexiletine
				Miglustat
				NP001
				NSC311153 (1a)
				NSC377363
				NSC699145
				Nuedexta
				Olesoxime
				P7C3A20
				Perampanel
				Pimozide
				Pioglitazone
				Plerixafor
				Procysteine
				Pyrimethamine
				Quercetin 3-beta-D-glucoside
				Quercitrin
				Rasagiline
				Riluzole
				Sodium phenylbutyrate
				SUN N8075
				Talampanel
				Tauroursodeoxycholic acid (TUDCA)
				Thalidomide
				Tirasemtiv
				TMPyP4 Porphyrin
				Trichostatin A
				Vardenafil
